# Supplementary material for: The bachelor’s to Ph.D. STEM pipeline no longer leaks more women than men: a 30-year analysis
Source: Front Psychol. 2015 Feb 17;6:37. doi: 10.3389/fpsyg.2015.00037 (PMC4331608; doi:10.3389/fpsyg.2015.00037)
Supplement: Supplementary file 2 [file 122519__Data_Sheet_1.ZIP]

Archive with 25 entries (17 files):
- AnalysisCode/
- AnalysisCode/.DS_Store
- __MACOSX/
- __MACOSX/AnalysisCode/
- __MACOSX/AnalysisCode/._.DS_Store
- AnalysisCode/bachelorsPHD/
- AnalysisCode/bachelorsPHD/.DS_Store
- __MACOSX/AnalysisCode/bachelorsPHD/
- __MACOSX/AnalysisCode/bachelorsPHD/._.DS_Store
- AnalysisCode/bachelorsPHD/.ipynb_checkpoints/
- AnalysisCode/bachelorsPHD/.ipynb_checkpoints/Untitled0-checkpoint.ipynb
- AnalysisCode/bachelorsPHD/.Rapp.history
- AnalysisCode/bachelorsPHD/.Rhistory
- AnalysisCode/bachelorsPHD/data/
- AnalysisCode/bachelorsPHD/data/.DS_Store
- __MACOSX/AnalysisCode/bachelorsPHD/data/
- __MACOSX/AnalysisCode/bachelorsPHD/data/._.DS_Store
- AnalysisCode/bachelorsPHD/data/nscg_sums.csv
- AnalysisCode/bachelorsPHD/data/sdr_sums.csv
- AnalysisCode/bachelorsPHD/introduction.html
- AnalysisCode/bachelorsPHD/server.R
- AnalysisCode/bachelorsPHD/style.css
- AnalysisCode/bachelorsPHD/ui.R
- AnalysisCode/clean.R
- AnalysisCode/readme.txt
