# Supplementary material for: The bachelor’s to Ph.D. STEM pipeline no longer leaks more women than men: a 30-year analysis
Source: Front Psychol. 2015 Feb 17;6:37. doi: 10.3389/fpsyg.2015.00037 (PMC4331608; doi:10.3389/fpsyg.2015.00037)
Supplement: Supplementary file 2 [file 122519__Data_Sheet_1.ZIP › AnalysisCode/bachelorsPHD/data/nscg_sums.csv]

us_citizen	male	BA_field	BA_5year	BA_5year_label	weight
0	0	Eng	1975	'71 - '75	1884.7148
0	0	Eng	1980	'76 - '80	663.1834
0	0	Eng	1985	'81 - '85	12490.3639
0	0	Eng	1990	'86 - '90	5088.4218
0	0	Eng	1995	'91 - '95	14677.7335
0	0	Eng	2000	'96 - '00	21031.69
0	0	LifeSci	1975	'71 - '75	8331.2202
0	0	LifeSci	1980	'76 - '80	5193.4907
0	0	LifeSci	1985	'81 - '85	6810.069
0	0	LifeSci	1990	'86 - '90	4758.7108
0	0	LifeSci	1995	'91 - '95	12549.6401
0	0	LifeSci	2000	'96 - '00	33703.0126
0	0	MathCompSci	1975	'71 - '75	141.2142
0	0	MathCompSci	1980	'76 - '80	877.8914
0	0	MathCompSci	1985	'81 - '85	1701.1881
0	0	MathCompSci	1990	'86 - '90	4114.545
0	0	MathCompSci	1995	'91 - '95	8340.1173
0	0	MathCompSci	2000	'96 - '00	22572.2989
0	0	Non-STEM	1975	'71 - '75	30887.2233
0	0	Non-STEM	1980	'76 - '80	24378.0302
0	0	Non-STEM	1985	'81 - '85	47614.2298
0	0	Non-STEM	1990	'86 - '90	48340.093
0	0	Non-STEM	1995	'91 - '95	70332.5624
0	0	Non-STEM	2000	'96 - '00	149654.7329
0	0	PhysSci	1975	'71 - '75	372.5702
0	0	PhysSci	1980	'76 - '80	2857.9091
0	0	PhysSci	1985	'81 - '85	3217.9144
0	0	PhysSci	1990	'86 - '90	2604.3129
0	0	PhysSci	1995	'91 - '95	6628.1359
0	0	PhysSci	2000	'96 - '00	10675.5053
0	0	SocialSci	1975	'71 - '75	2247.743
0	0	SocialSci	1980	'76 - '80	12773.3734
0	0	SocialSci	1985	'81 - '85	11898.1157
0	0	SocialSci	1990	'86 - '90	25960.5286
0	0	SocialSci	1995	'91 - '95	33533.8299
0	0	SocialSci	2000	'96 - '00	21942.8906
0	0	STEM-Related	1975	'71 - '75	8102.787
0	0	STEM-Related	1980	'76 - '80	12569.0686
0	0	STEM-Related	1985	'81 - '85	23206.9292
0	0	STEM-Related	1990	'86 - '90	19866.8163
0	0	STEM-Related	1995	'91 - '95	41093.2177
0	0	STEM-Related	2000	'96 - '00	41351.6807
0	1	Eng	1975	'71 - '75	14428.4576
0	1	Eng	1980	'76 - '80	17279.2006
0	1	Eng	1985	'81 - '85	31633.2157
0	1	Eng	1990	'86 - '90	49113.2393
0	1	Eng	1995	'91 - '95	77307.3633
0	1	Eng	2000	'96 - '00	116225.44
0	1	LifeSci	1975	'71 - '75	1383.5274
0	1	LifeSci	1980	'76 - '80	3983.0562
0	1	LifeSci	1985	'81 - '85	7280.6662
0	1	LifeSci	1990	'86 - '90	9304.5786
0	1	LifeSci	1995	'91 - '95	10545.6937
0	1	LifeSci	2000	'96 - '00	28215.8743
0	1	MathCompSci	1975	'71 - '75	2327.6141
0	1	MathCompSci	1980	'76 - '80	2909.6755
0	1	MathCompSci	1985	'81 - '85	8582.7184
0	1	MathCompSci	1990	'86 - '90	20295.6345
0	1	MathCompSci	1995	'91 - '95	35342.7601
0	1	MathCompSci	2000	'96 - '00	33295.1433
0	1	Non-STEM	1975	'71 - '75	18922.1488
0	1	Non-STEM	1980	'76 - '80	10743.7825
0	1	Non-STEM	1985	'81 - '85	10246.4812
0	1	Non-STEM	1990	'86 - '90	42182.0477
0	1	Non-STEM	1995	'91 - '95	37265.9393
0	1	Non-STEM	2000	'96 - '00	88982.8605
0	1	PhysSci	1975	'71 - '75	2854.9163
0	1	PhysSci	1980	'76 - '80	4461.629
0	1	PhysSci	1985	'81 - '85	7883.6997
0	1	PhysSci	1990	'86 - '90	11836.0664
0	1	PhysSci	1995	'91 - '95	12816.8799
0	1	PhysSci	2000	'96 - '00	12891.0623
0	1	SocialSci	1975	'71 - '75	4210.6201
0	1	SocialSci	1980	'76 - '80	3954.0807
0	1	SocialSci	1985	'81 - '85	18411.7792
0	1	SocialSci	1990	'86 - '90	8814.5798
0	1	SocialSci	1995	'91 - '95	31074.4977
0	1	SocialSci	2000	'96 - '00	17452.5897
0	1	STEM-Related	1975	'71 - '75	4156.0756
0	1	STEM-Related	1980	'76 - '80	2117.5072
0	1	STEM-Related	1985	'81 - '85	23042.5797
0	1	STEM-Related	1990	'86 - '90	13574.1232
0	1	STEM-Related	1995	'91 - '95	32365.6109
0	1	STEM-Related	2000	'96 - '00	25680.3941
1	0	Eng	1975	'71 - '75	7893.6792
1	0	Eng	1980	'76 - '80	35004.4282
1	0	Eng	1985	'81 - '85	66392.0048
1	0	Eng	1990	'86 - '90	74109.7062
1	0	Eng	1995	'91 - '95	68682.9169
1	0	Eng	2000	'96 - '00	71052.7874
1	0	LifeSci	1975	'71 - '75	107940.0785
1	0	LifeSci	1980	'76 - '80	165607.4568
1	0	LifeSci	1985	'81 - '85	143362.1151
1	0	LifeSci	1990	'86 - '90	141373.8963
1	0	LifeSci	1995	'91 - '95	144468.0438
1	0	LifeSci	2000	'96 - '00	229643.1669
1	0	MathCompSci	1975	'71 - '75	43521.2265
1	0	MathCompSci	1980	'76 - '80	52290.6604
1	0	MathCompSci	1985	'81 - '85	67204.0593
1	0	MathCompSci	1990	'86 - '90	125326.735
1	0	MathCompSci	1995	'91 - '95	83324.5683
1	0	MathCompSci	2000	'96 - '00	86625.2131
1	0	Non-STEM	1975	'71 - '75	1197327.0091
1	0	Non-STEM	1980	'76 - '80	1286666.3169
1	0	Non-STEM	1985	'81 - '85	1503019.7821
1	0	Non-STEM	1990	'86 - '90	1622212.0468
1	0	Non-STEM	1995	'91 - '95	1802520.378
1	0	Non-STEM	2000	'96 - '00	2030839.1576
1	0	PhysSci	1975	'71 - '75	26035.3036
1	0	PhysSci	1980	'76 - '80	27027.6913
1	0	PhysSci	1985	'81 - '85	51410.4746
1	0	PhysSci	1990	'86 - '90	38739.7533
1	0	PhysSci	1995	'91 - '95	22967.3231
1	0	PhysSci	2000	'96 - '00	38876.5289
1	0	SocialSci	1975	'71 - '75	350849.3514
1	0	SocialSci	1980	'76 - '80	375920.2814
1	0	SocialSci	1985	'81 - '85	327337.5868
1	0	SocialSci	1990	'86 - '90	405851.2438
1	0	SocialSci	1995	'91 - '95	583272.1743
1	0	SocialSci	2000	'96 - '00	568149.8124
1	0	STEM-Related	1975	'71 - '75	254125.0663
1	0	STEM-Related	1980	'76 - '80	360247.1087
1	0	STEM-Related	1985	'81 - '85	346491.7586
1	0	STEM-Related	1990	'86 - '90	330755.0399
1	0	STEM-Related	1995	'91 - '95	341146.6888
1	0	STEM-Related	2000	'96 - '00	375263.884
1	1	Eng	1975	'71 - '75	259758.1231
1	1	Eng	1980	'76 - '80	251063.9485
1	1	Eng	1985	'81 - '85	381691.8865
1	1	Eng	1990	'86 - '90	373262.8595
1	1	Eng	1995	'91 - '95	316348.0558
1	1	Eng	2000	'96 - '00	239120.4613
1	1	LifeSci	1975	'71 - '75	204188.6571
1	1	LifeSci	1980	'76 - '80	231898.8131
1	1	LifeSci	1985	'81 - '85	170375.3114
1	1	LifeSci	1990	'86 - '90	119690.7642
1	1	LifeSci	1995	'91 - '95	155332.3505
1	1	LifeSci	2000	'96 - '00	211984.3891
1	1	MathCompSci	1975	'71 - '75	101959.1454
1	1	MathCompSci	1980	'76 - '80	88266.0872
1	1	MathCompSci	1985	'81 - '85	138064.3349
1	1	MathCompSci	1990	'86 - '90	191645.4395
1	1	MathCompSci	1995	'91 - '95	147645.1654
1	1	MathCompSci	2000	'96 - '00	173635.5179
1	1	Non-STEM	1975	'71 - '75	1166811.3892
1	1	Non-STEM	1980	'76 - '80	1177343.5622
1	1	Non-STEM	1985	'81 - '85	1199986.3262
1	1	Non-STEM	1990	'86 - '90	1192222.8987
1	1	Non-STEM	1995	'91 - '95	1374511.2104
1	1	Non-STEM	2000	'96 - '00	1337121.2426
1	1	PhysSci	1975	'71 - '75	92533.5272
1	1	PhysSci	1980	'76 - '80	108920.6071
1	1	PhysSci	1985	'81 - '85	126644.5461
1	1	PhysSci	1990	'86 - '90	70493.1531
1	1	PhysSci	1995	'91 - '95	77452.8642
1	1	PhysSci	2000	'96 - '00	59458.0191
1	1	SocialSci	1975	'71 - '75	445206.7367
1	1	SocialSci	1980	'76 - '80	364185.0004
1	1	SocialSci	1985	'81 - '85	331128.5446
1	1	SocialSci	1990	'86 - '90	341066.9601
1	1	SocialSci	1995	'91 - '95	383904.109
1	1	SocialSci	2000	'96 - '00	345756.3241
1	1	STEM-Related	1975	'71 - '75	155620.1369
1	1	STEM-Related	1980	'76 - '80	173625.8126
1	1	STEM-Related	1985	'81 - '85	166414.4483
1	1	STEM-Related	1990	'86 - '90	135356.329
1	1	STEM-Related	1995	'91 - '95	186080.7314
1	1	STEM-Related	2000	'96 - '00	160018.6281
