# Supplementary material for: The bachelor’s to Ph.D. STEM pipeline no longer leaks more women than men: a 30-year analysis
Source: Front Psychol. 2015 Feb 17;6:37. doi: 10.3389/fpsyg.2015.00037 (PMC4331608; doi:10.3389/fpsyg.2015.00037)
Supplement: Supplementary file 2 [file 122519__Data_Sheet_1.ZIP › AnalysisCode/bachelorsPHD/data/sdr_sums.csv]

us_citizen	male	BA_field	BA_5year	BA_5year_label	HD_field	HD_5year	HD_5year_label	weight
0	0	Eng	1975	'71 - '75	SocialSci	1990	'86 - '90	14.4336
0	0	Eng	1985	'81 - '85	Eng	1995	'91 - '95	42.3243
0	0	Eng	1985	'81 - '85	Eng	2000	'96 - '00	40.3166
0	0	Eng	1985	'81 - '85	Eng	2005	'01 - '05	46.1263
0	0	Eng	1985	'81 - '85	LifeSci	2000	'96 - '00	21.2299
0	0	Eng	1985	'81 - '85	MathCompSci	2000	'96 - '00	14.2462
0	0	Eng	1990	'86 - '90	Eng	2000	'96 - '00	250.641
0	0	Eng	1990	'86 - '90	Eng	2010	'06 - '10	39.352
0	0	Eng	1990	'86 - '90	MathCompSci	2005	'01 - '05	22.6908
0	0	Eng	1990	'86 - '90	PhysSci	2005	'01 - '05	10.4047
0	0	Eng	1995	'91 - '95	Eng	1995	'91 - '95	28.5441
0	0	Eng	1995	'91 - '95	Eng	2000	'96 - '00	114.9243
0	0	Eng	1995	'91 - '95	Eng	2005	'01 - '05	514.0897
0	0	Eng	1995	'91 - '95	Eng	2010	'06 - '10	251.7221
0	0	Eng	1995	'91 - '95	LifeSci	2005	'01 - '05	56.4776
0	0	Eng	1995	'91 - '95	LifeSci	2010	'06 - '10	19.7296
0	0	Eng	1995	'91 - '95	MathCompSci	2000	'96 - '00	14.2462
0	0	Eng	1995	'91 - '95	MathCompSci	2005	'01 - '05	31.4729
0	0	Eng	1995	'91 - '95	MathCompSci	2010	'06 - '10	26.8135
0	0	Eng	1995	'91 - '95	PhysSci	2005	'01 - '05	18.4907
0	0	Eng	1995	'91 - '95	SocialSci	2005	'01 - '05	17.3187
0	0	Eng	1995	'91 - '95	SocialSci	2010	'06 - '10	16.9377
0	0	Eng	1995	'91 - '95	STEM-Related	2005	'01 - '05	28.3319
0	0	Eng	2000	'96 - '00	Eng	2005	'01 - '05	627.2725
0	0	Eng	2000	'96 - '00	Eng	2010	'06 - '10	1296.8674
0	0	Eng	2000	'96 - '00	LifeSci	2005	'01 - '05	7.0404
0	0	Eng	2000	'96 - '00	LifeSci	2010	'06 - '10	145.8741
0	0	Eng	2000	'96 - '00	MathCompSci	2005	'01 - '05	50.7115
0	0	Eng	2000	'96 - '00	MathCompSci	2010	'06 - '10	113.4039
0	0	Eng	2000	'96 - '00	PhysSci	2005	'01 - '05	30.255
0	0	Eng	2000	'96 - '00	PhysSci	2010	'06 - '10	65.1699
0	0	Eng	2000	'96 - '00	SocialSci	2010	'06 - '10	9.6317
0	0	LifeSci	1975	'71 - '75	LifeSci	1980	'76 - '80	23.9425
0	0	LifeSci	1975	'71 - '75	LifeSci	1985	'81 - '85	31.7615
0	0	LifeSci	1975	'71 - '75	LifeSci	1995	'91 - '95	29.6901
0	0	LifeSci	1975	'71 - '75	STEM-Related	2000	'96 - '00	21.2115
0	0	LifeSci	1975	'71 - '75	STEM-Related	2005	'01 - '05	11.5688
0	0	LifeSci	1980	'76 - '80	LifeSci	1995	'91 - '95	45.9674
0	0	LifeSci	1980	'76 - '80	LifeSci	2000	'96 - '00	44.8664
0	0	LifeSci	1985	'81 - '85	Eng	1995	'91 - '95	42.7603
0	0	LifeSci	1985	'81 - '85	LifeSci	1990	'86 - '90	45.7746
0	0	LifeSci	1985	'81 - '85	LifeSci	1995	'91 - '95	168.3782
0	0	LifeSci	1985	'81 - '85	LifeSci	2000	'96 - '00	222.7508
0	0	LifeSci	1985	'81 - '85	LifeSci	2005	'01 - '05	8.9204
0	0	LifeSci	1985	'81 - '85	PhysSci	2005	'01 - '05	6.4582
0	0	LifeSci	1985	'81 - '85	STEM-Related	1995	'91 - '95	29.1909
0	0	LifeSci	1990	'86 - '90	LifeSci	1995	'91 - '95	13.2292
0	0	LifeSci	1990	'86 - '90	LifeSci	2000	'96 - '00	276.3641
0	0	LifeSci	1990	'86 - '90	LifeSci	2005	'01 - '05	131.2049
0	0	LifeSci	1990	'86 - '90	LifeSci	2010	'06 - '10	117.3303
0	0	LifeSci	1990	'86 - '90	STEM-Related	1995	'91 - '95	52.3369
0	0	LifeSci	1990	'86 - '90	STEM-Related	2000	'96 - '00	63.8756
0	0	LifeSci	1990	'86 - '90	STEM-Related	2005	'01 - '05	16.6244
0	0	LifeSci	1995	'91 - '95	LifeSci	2000	'96 - '00	365.6536
0	0	LifeSci	1995	'91 - '95	LifeSci	2005	'01 - '05	868.8092
0	0	LifeSci	1995	'91 - '95	LifeSci	2010	'06 - '10	302.0054
0	0	LifeSci	1995	'91 - '95	MathCompSci	2005	'01 - '05	8.9378
0	0	LifeSci	1995	'91 - '95	PhysSci	2000	'96 - '00	30.9139
0	0	LifeSci	1995	'91 - '95	PhysSci	2005	'01 - '05	18.6908
0	0	LifeSci	1995	'91 - '95	PhysSci	2010	'06 - '10	6.3697
0	0	LifeSci	1995	'91 - '95	SocialSci	2005	'01 - '05	15.2649
0	0	LifeSci	1995	'91 - '95	STEM-Related	2005	'01 - '05	28.3319
0	0	LifeSci	1995	'91 - '95	STEM-Related	2010	'06 - '10	25.429
0	0	LifeSci	2000	'96 - '00	Eng	2005	'01 - '05	83.7546
0	0	LifeSci	2000	'96 - '00	LifeSci	2000	'96 - '00	29.2602
0	0	LifeSci	2000	'96 - '00	LifeSci	2005	'01 - '05	589.1805
0	0	LifeSci	2000	'96 - '00	LifeSci	2010	'06 - '10	1612.4268
0	0	LifeSci	2000	'96 - '00	MathCompSci	2010	'06 - '10	28.5583
0	0	LifeSci	2000	'96 - '00	PhysSci	2005	'01 - '05	15.7133
0	0	LifeSci	2000	'96 - '00	SocialSci	2010	'06 - '10	34.9711
0	0	LifeSci	2000	'96 - '00	STEM-Related	2005	'01 - '05	56.7167
0	0	LifeSci	2000	'96 - '00	STEM-Related	2010	'06 - '10	51.4415
0	0	MathCompSci	1975	'71 - '75	MathCompSci	1985	'81 - '85	25.7221
0	0	MathCompSci	1980	'76 - '80	MathCompSci	1985	'81 - '85	23.5938
0	0	MathCompSci	1985	'81 - '85	MathCompSci	1995	'91 - '95	151.6485
0	0	MathCompSci	1985	'81 - '85	MathCompSci	2000	'96 - '00	39.8247
0	0	MathCompSci	1990	'86 - '90	Eng	1995	'91 - '95	42.7603
0	0	MathCompSci	1990	'86 - '90	Eng	2010	'06 - '10	28.1394
0	0	MathCompSci	1990	'86 - '90	LifeSci	2000	'96 - '00	39.2724
0	0	MathCompSci	1990	'86 - '90	MathCompSci	1995	'91 - '95	47.8639
0	0	MathCompSci	1990	'86 - '90	MathCompSci	2000	'96 - '00	48.4374
0	0	MathCompSci	1990	'86 - '90	MathCompSci	2005	'01 - '05	37.6927
0	0	MathCompSci	1990	'86 - '90	SocialSci	2000	'96 - '00	57.3256
0	0	MathCompSci	1990	'86 - '90	SocialSci	2010	'06 - '10	35.3643
0	0	MathCompSci	1995	'91 - '95	Eng	2000	'96 - '00	10.4678
0	0	MathCompSci	1995	'91 - '95	Eng	2005	'01 - '05	29.0479
0	0	MathCompSci	1995	'91 - '95	Eng	2010	'06 - '10	24.9909
0	0	MathCompSci	1995	'91 - '95	LifeSci	2005	'01 - '05	28.1975
0	0	MathCompSci	1995	'91 - '95	MathCompSci	2000	'96 - '00	87.414
0	0	MathCompSci	1995	'91 - '95	MathCompSci	2005	'01 - '05	137.6823
0	0	MathCompSci	1995	'91 - '95	MathCompSci	2010	'06 - '10	109.1494
0	0	MathCompSci	1995	'91 - '95	PhysSci	2005	'01 - '05	20.9193
0	0	MathCompSci	1995	'91 - '95	SocialSci	2005	'01 - '05	59.3643
0	0	MathCompSci	2000	'96 - '00	Eng	2005	'01 - '05	28.1148
0	0	MathCompSci	2000	'96 - '00	LifeSci	2005	'01 - '05	29.5737
0	0	MathCompSci	2000	'96 - '00	LifeSci	2010	'06 - '10	55.7233
0	0	MathCompSci	2000	'96 - '00	MathCompSci	2005	'01 - '05	210.6846
0	0	MathCompSci	2000	'96 - '00	MathCompSci	2010	'06 - '10	384.105
0	0	MathCompSci	2000	'96 - '00	SocialSci	2005	'01 - '05	22.268
0	0	Non-STEM	1975	'71 - '75	SocialSci	1990	'86 - '90	15.3475
0	0	Non-STEM	1975	'71 - '75	SocialSci	1995	'91 - '95	20.6334
0	0	Non-STEM	1980	'76 - '80	LifeSci	2000	'96 - '00	42.2514
0	0	Non-STEM	1980	'76 - '80	PhysSci	2000	'96 - '00	38.5846
0	0	Non-STEM	1980	'76 - '80	SocialSci	1990	'86 - '90	37.5834
0	0	Non-STEM	1980	'76 - '80	SocialSci	2000	'96 - '00	43.9651
0	0	Non-STEM	1985	'81 - '85	LifeSci	2000	'96 - '00	73.0004
0	0	Non-STEM	1985	'81 - '85	MathCompSci	1995	'91 - '95	13.7426
0	0	Non-STEM	1985	'81 - '85	SocialSci	1995	'91 - '95	75.1656
0	0	Non-STEM	1985	'81 - '85	SocialSci	2005	'01 - '05	43.8488
0	0	Non-STEM	1990	'86 - '90	LifeSci	1995	'91 - '95	46.935
0	0	Non-STEM	1990	'86 - '90	LifeSci	2000	'96 - '00	36.5194
0	0	Non-STEM	1990	'86 - '90	PhysSci	1995	'91 - '95	38.7856
0	0	Non-STEM	1990	'86 - '90	PhysSci	2000	'96 - '00	7.7005
0	0	Non-STEM	1990	'86 - '90	SocialSci	1995	'91 - '95	73.6191
0	0	Non-STEM	1990	'86 - '90	SocialSci	2000	'96 - '00	91.7508
0	0	Non-STEM	1990	'86 - '90	SocialSci	2005	'01 - '05	114.6462
0	0	Non-STEM	1990	'86 - '90	SocialSci	2010	'06 - '10	27.3275
0	0	Non-STEM	1990	'86 - '90	STEM-Related	2000	'96 - '00	11.2705
0	0	Non-STEM	1995	'91 - '95	Eng	2000	'96 - '00	10.1559
0	0	Non-STEM	1995	'91 - '95	LifeSci	2000	'96 - '00	28.627
0	0	Non-STEM	1995	'91 - '95	LifeSci	2005	'01 - '05	33.3387
0	0	Non-STEM	1995	'91 - '95	MathCompSci	2005	'01 - '05	32.7685
0	0	Non-STEM	1995	'91 - '95	SocialSci	2000	'96 - '00	54.3962
0	0	Non-STEM	1995	'91 - '95	SocialSci	2005	'01 - '05	159.314
0	0	Non-STEM	1995	'91 - '95	SocialSci	2010	'06 - '10	87.462
0	0	Non-STEM	1995	'91 - '95	STEM-Related	2010	'06 - '10	18.1597
0	0	Non-STEM	2000	'96 - '00	Eng	2010	'06 - '10	26.4365
0	0	Non-STEM	2000	'96 - '00	LifeSci	2005	'01 - '05	29.3034
0	0	Non-STEM	2000	'96 - '00	MathCompSci	2005	'01 - '05	4.4989
0	0	Non-STEM	2000	'96 - '00	MathCompSci	2010	'06 - '10	103.1749
0	0	Non-STEM	2000	'96 - '00	SocialSci	2000	'96 - '00	44.9437
0	0	Non-STEM	2000	'96 - '00	SocialSci	2005	'01 - '05	170.3611
0	0	Non-STEM	2000	'96 - '00	SocialSci	2010	'06 - '10	320.9697
0	0	Non-STEM	2000	'96 - '00	STEM-Related	2010	'06 - '10	9.8415
0	0	PhysSci	1975	'71 - '75	LifeSci	1990	'86 - '90	22.8043
0	0	PhysSci	1980	'76 - '80	MathCompSci	2005	'01 - '05	4.778
0	0	PhysSci	1980	'76 - '80	PhysSci	2005	'01 - '05	9.2199
0	0	PhysSci	1980	'76 - '80	PhysSci	2010	'06 - '10	10.7981
0	0	PhysSci	1980	'76 - '80	SocialSci	1995	'91 - '95	18.7869
0	0	PhysSci	1985	'81 - '85	LifeSci	1995	'91 - '95	44.8664
0	0	PhysSci	1985	'81 - '85	LifeSci	2000	'96 - '00	42.8507
0	0	PhysSci	1985	'81 - '85	MathCompSci	2005	'01 - '05	4.778
0	0	PhysSci	1985	'81 - '85	PhysSci	1995	'91 - '95	31.8478
0	0	PhysSci	1985	'81 - '85	PhysSci	2000	'96 - '00	70.4215
0	0	PhysSci	1985	'81 - '85	PhysSci	2005	'01 - '05	37.1391
0	0	PhysSci	1985	'81 - '85	PhysSci	2010	'06 - '10	7.6057
0	0	PhysSci	1985	'81 - '85	SocialSci	2010	'06 - '10	11.1459
0	0	PhysSci	1990	'86 - '90	Eng	2005	'01 - '05	44.6759
0	0	PhysSci	1990	'86 - '90	LifeSci	1995	'91 - '95	44.8664
0	0	PhysSci	1990	'86 - '90	LifeSci	2000	'96 - '00	57.0673
0	0	PhysSci	1990	'86 - '90	LifeSci	2010	'06 - '10	23.8531
0	0	PhysSci	1990	'86 - '90	MathCompSci	2005	'01 - '05	24.6859
0	0	PhysSci	1990	'86 - '90	PhysSci	2000	'96 - '00	238.8691
0	0	PhysSci	1990	'86 - '90	PhysSci	2005	'01 - '05	48.2233
0	0	PhysSci	1990	'86 - '90	SocialSci	2000	'96 - '00	12.2498
0	0	PhysSci	1995	'91 - '95	Eng	2005	'01 - '05	28.3966
0	0	PhysSci	1995	'91 - '95	Eng	2010	'06 - '10	25.1568
0	0	PhysSci	1995	'91 - '95	LifeSci	2005	'01 - '05	151.4804
0	0	PhysSci	1995	'91 - '95	LifeSci	2010	'06 - '10	9.4582
0	0	PhysSci	1995	'91 - '95	PhysSci	2000	'96 - '00	185.0794
0	0	PhysSci	1995	'91 - '95	PhysSci	2005	'01 - '05	513.7505
0	0	PhysSci	1995	'91 - '95	PhysSci	2010	'06 - '10	130.1266
0	0	PhysSci	2000	'96 - '00	Eng	2005	'01 - '05	11.9264
0	0	PhysSci	2000	'96 - '00	Eng	2010	'06 - '10	100.7862
0	0	PhysSci	2000	'96 - '00	LifeSci	2005	'01 - '05	165.2265
0	0	PhysSci	2000	'96 - '00	LifeSci	2010	'06 - '10	54.6579
0	0	PhysSci	2000	'96 - '00	MathCompSci	2005	'01 - '05	6.5299
0	0	PhysSci	2000	'96 - '00	PhysSci	2005	'01 - '05	454.231
0	0	PhysSci	2000	'96 - '00	PhysSci	2010	'06 - '10	789.0439
0	0	PhysSci	2000	'96 - '00	SocialSci	2005	'01 - '05	14.3448
0	0	PhysSci	2000	'96 - '00	SocialSci	2010	'06 - '10	78.5285
0	0	PhysSci	2000	'96 - '00	STEM-Related	2010	'06 - '10	50.4953
0	0	SocialSci	1975	'71 - '75	SocialSci	1985	'81 - '85	84.1381
0	0	SocialSci	1975	'71 - '75	SocialSci	2000	'96 - '00	10.6979
0	0	SocialSci	1980	'76 - '80	SocialSci	1990	'86 - '90	83.125
0	0	SocialSci	1980	'76 - '80	SocialSci	1995	'91 - '95	84.915
0	0	SocialSci	1980	'76 - '80	SocialSci	2005	'01 - '05	8.297
0	0	SocialSci	1980	'76 - '80	SocialSci	2010	'06 - '10	22.2887
0	0	SocialSci	1985	'81 - '85	LifeSci	1990	'86 - '90	40.7758
0	0	SocialSci	1985	'81 - '85	MathCompSci	1995	'91 - '95	39.9851
0	0	SocialSci	1985	'81 - '85	MathCompSci	2000	'96 - '00	37.5381
0	0	SocialSci	1985	'81 - '85	PhysSci	1995	'91 - '95	10.5289
0	0	SocialSci	1985	'81 - '85	SocialSci	1990	'86 - '90	142.4573
0	0	SocialSci	1985	'81 - '85	SocialSci	2000	'96 - '00	73.4207
0	0	SocialSci	1985	'81 - '85	SocialSci	2005	'01 - '05	26.1659
0	0	SocialSci	1985	'81 - '85	SocialSci	2010	'06 - '10	34.761
0	0	SocialSci	1990	'86 - '90	SocialSci	1995	'91 - '95	20.4521
0	0	SocialSci	1990	'86 - '90	SocialSci	2000	'96 - '00	238.5131
0	0	SocialSci	1990	'86 - '90	SocialSci	2005	'01 - '05	77.0752
0	0	SocialSci	1990	'86 - '90	SocialSci	2010	'06 - '10	76.5579
0	0	SocialSci	1995	'91 - '95	LifeSci	2005	'01 - '05	37.5168
0	0	SocialSci	1995	'91 - '95	LifeSci	2010	'06 - '10	26.4457
0	0	SocialSci	1995	'91 - '95	Non-STEM	2010	'06 - '10	17.2452
0	0	SocialSci	1995	'91 - '95	PhysSci	2005	'01 - '05	8.6181
0	0	SocialSci	1995	'91 - '95	SocialSci	2000	'96 - '00	108.0329
0	0	SocialSci	1995	'91 - '95	SocialSci	2005	'01 - '05	426.6654
0	0	SocialSci	1995	'91 - '95	SocialSci	2010	'06 - '10	182.5157
0	0	SocialSci	1995	'91 - '95	STEM-Related	2010	'06 - '10	20.8797
0	0	SocialSci	2000	'96 - '00	LifeSci	2005	'01 - '05	29.3034
0	0	SocialSci	2000	'96 - '00	LifeSci	2010	'06 - '10	35.8278
0	0	SocialSci	2000	'96 - '00	MathCompSci	2010	'06 - '10	12.5933
0	0	SocialSci	2000	'96 - '00	PhysSci	2005	'01 - '05	9.3506
0	0	SocialSci	2000	'96 - '00	SocialSci	2000	'96 - '00	10.9188
0	0	SocialSci	2000	'96 - '00	SocialSci	2005	'01 - '05	355.0435
0	0	SocialSci	2000	'96 - '00	SocialSci	2010	'06 - '10	502.2624
0	0	SocialSci	2000	'96 - '00	STEM-Related	2005	'01 - '05	25.1298
0	0	SocialSci	2000	'96 - '00	STEM-Related	2010	'06 - '10	9.0609
0	0	STEM-Related	1975	'71 - '75	STEM-Related	1985	'81 - '85	29.0619
0	0	STEM-Related	1975	'71 - '75	STEM-Related	1995	'91 - '95	17.7182
0	0	STEM-Related	1980	'76 - '80	LifeSci	2010	'06 - '10	27.6062
0	0	STEM-Related	1980	'76 - '80	STEM-Related	1995	'91 - '95	17.7182
0	0	STEM-Related	1985	'81 - '85	LifeSci	1995	'91 - '95	40.1172
0	0	STEM-Related	1985	'81 - '85	STEM-Related	1995	'91 - '95	16.633
0	0	STEM-Related	1985	'81 - '85	STEM-Related	2005	'01 - '05	10.5517
0	0	STEM-Related	1990	'86 - '90	Eng	2005	'01 - '05	44.0378
0	0	STEM-Related	1990	'86 - '90	LifeSci	1995	'91 - '95	91.8753
0	0	STEM-Related	1990	'86 - '90	LifeSci	2000	'96 - '00	12.1586
0	0	STEM-Related	1990	'86 - '90	LifeSci	2005	'01 - '05	66.3792
0	0	STEM-Related	1990	'86 - '90	LifeSci	2010	'06 - '10	10.075
0	0	STEM-Related	1990	'86 - '90	PhysSci	2000	'96 - '00	3.7184
0	0	STEM-Related	1990	'86 - '90	STEM-Related	2005	'01 - '05	64.8882
0	0	STEM-Related	1990	'86 - '90	STEM-Related	2010	'06 - '10	26.9111
0	0	STEM-Related	1995	'91 - '95	LifeSci	2005	'01 - '05	219.7943
0	0	STEM-Related	1995	'91 - '95	LifeSci	2010	'06 - '10	110.5919
0	0	STEM-Related	1995	'91 - '95	SocialSci	2005	'01 - '05	40.5251
0	0	STEM-Related	1995	'91 - '95	SocialSci	2010	'06 - '10	30.8448
0	0	STEM-Related	1995	'91 - '95	STEM-Related	2000	'96 - '00	18.3582
0	0	STEM-Related	1995	'91 - '95	STEM-Related	2005	'01 - '05	108.0275
0	0	STEM-Related	1995	'91 - '95	STEM-Related	2010	'06 - '10	51.8551
0	0	STEM-Related	2000	'96 - '00	LifeSci	2005	'01 - '05	120.5031
0	0	STEM-Related	2000	'96 - '00	LifeSci	2010	'06 - '10	345.8063
0	0	STEM-Related	2000	'96 - '00	MathCompSci	2010	'06 - '10	43.5675
0	0	STEM-Related	2000	'96 - '00	PhysSci	2005	'01 - '05	22.2973
0	0	STEM-Related	2000	'96 - '00	SocialSci	2010	'06 - '10	44.898
0	0	STEM-Related	2000	'96 - '00	STEM-Related	2005	'01 - '05	144.4139
0	0	STEM-Related	2000	'96 - '00	STEM-Related	2010	'06 - '10	197.5126
0	1	Eng	1975	'71 - '75	Eng	1975	'71 - '75	41.4121
0	1	Eng	1975	'71 - '75	Eng	1980	'76 - '80	110.3291
0	1	Eng	1975	'71 - '75	Eng	1990	'86 - '90	47.6281
0	1	Eng	1975	'71 - '75	LifeSci	1985	'81 - '85	50.632
0	1	Eng	1975	'71 - '75	MathCompSci	1995	'91 - '95	43.2842
0	1	Eng	1975	'71 - '75	SocialSci	2000	'96 - '00	43.5144
0	1	Eng	1980	'76 - '80	Eng	1985	'81 - '85	50.1349
0	1	Eng	1980	'76 - '80	Eng	1990	'86 - '90	331.4208
0	1	Eng	1980	'76 - '80	Eng	1995	'91 - '95	83.6964
0	1	Eng	1980	'76 - '80	Eng	2005	'01 - '05	13.8979
0	1	Eng	1980	'76 - '80	Eng	2010	'06 - '10	12.13
0	1	Eng	1980	'76 - '80	MathCompSci	1990	'86 - '90	51.0724
0	1	Eng	1980	'76 - '80	PhysSci	2000	'96 - '00	46.4058
0	1	Eng	1985	'81 - '85	Eng	1990	'86 - '90	144.2401
0	1	Eng	1985	'81 - '85	Eng	1995	'91 - '95	359.1022
0	1	Eng	1985	'81 - '85	Eng	2000	'96 - '00	392.2388
0	1	Eng	1985	'81 - '85	Eng	2005	'01 - '05	378.2777
0	1	Eng	1985	'81 - '85	Eng	2010	'06 - '10	31.3866
0	1	Eng	1985	'81 - '85	LifeSci	2000	'96 - '00	45.362
0	1	Eng	1985	'81 - '85	MathCompSci	1995	'91 - '95	45.5195
0	1	Eng	1985	'81 - '85	MathCompSci	2000	'96 - '00	32.0919
0	1	Eng	1985	'81 - '85	MathCompSci	2010	'06 - '10	26.5586
0	1	Eng	1985	'81 - '85	PhysSci	1990	'86 - '90	45.409
0	1	Eng	1985	'81 - '85	PhysSci	1995	'91 - '95	46.8375
0	1	Eng	1985	'81 - '85	PhysSci	2005	'01 - '05	77.4494
0	1	Eng	1985	'81 - '85	PhysSci	2010	'06 - '10	39.5721
0	1	Eng	1985	'81 - '85	SocialSci	2005	'01 - '05	11.729
0	1	Eng	1990	'86 - '90	Eng	1995	'91 - '95	399.9722
0	1	Eng	1990	'86 - '90	Eng	2000	'96 - '00	1373.8544
0	1	Eng	1990	'86 - '90	Eng	2005	'01 - '05	728.6555
0	1	Eng	1990	'86 - '90	Eng	2010	'06 - '10	125.477
0	1	Eng	1990	'86 - '90	LifeSci	2000	'96 - '00	44.9162
0	1	Eng	1990	'86 - '90	LifeSci	2005	'01 - '05	9.9995
0	1	Eng	1990	'86 - '90	LifeSci	2010	'06 - '10	30.0758
0	1	Eng	1990	'86 - '90	MathCompSci	1995	'91 - '95	86.427
0	1	Eng	1990	'86 - '90	MathCompSci	2000	'96 - '00	18.2308
0	1	Eng	1990	'86 - '90	MathCompSci	2005	'01 - '05	80.5809
0	1	Eng	1990	'86 - '90	PhysSci	2005	'01 - '05	35.1084
0	1	Eng	1990	'86 - '90	PhysSci	2010	'06 - '10	21.5928
0	1	Eng	1990	'86 - '90	SocialSci	2000	'96 - '00	26.2167
0	1	Eng	1990	'86 - '90	SocialSci	2005	'01 - '05	11.7382
0	1	Eng	1995	'91 - '95	Eng	2000	'96 - '00	1183.2901
0	1	Eng	1995	'91 - '95	Eng	2005	'01 - '05	3239.1852
0	1	Eng	1995	'91 - '95	Eng	2010	'06 - '10	988.4361
0	1	Eng	1995	'91 - '95	LifeSci	2005	'01 - '05	95.5738
0	1	Eng	1995	'91 - '95	LifeSci	2010	'06 - '10	63.8111
0	1	Eng	1995	'91 - '95	MathCompSci	2005	'01 - '05	154.5492
0	1	Eng	1995	'91 - '95	MathCompSci	2010	'06 - '10	124.0784
0	1	Eng	1995	'91 - '95	PhysSci	2000	'96 - '00	65.8115
0	1	Eng	1995	'91 - '95	PhysSci	2005	'01 - '05	86.8644
0	1	Eng	1995	'91 - '95	PhysSci	2010	'06 - '10	113.765
0	1	Eng	1995	'91 - '95	SocialSci	2000	'96 - '00	9.3329
0	1	Eng	1995	'91 - '95	SocialSci	2005	'01 - '05	25.0219
0	1	Eng	1995	'91 - '95	SocialSci	2010	'06 - '10	33.8565
0	1	Eng	1995	'91 - '95	STEM-Related	2010	'06 - '10	27.2532
0	1	Eng	2000	'96 - '00	Eng	2005	'01 - '05	3165.49
0	1	Eng	2000	'96 - '00	Eng	2010	'06 - '10	5534.1424
0	1	Eng	2000	'96 - '00	LifeSci	2005	'01 - '05	53.1493
0	1	Eng	2000	'96 - '00	LifeSci	2010	'06 - '10	28.2244
0	1	Eng	2000	'96 - '00	MathCompSci	2005	'01 - '05	249.0297
0	1	Eng	2000	'96 - '00	MathCompSci	2010	'06 - '10	711.9906
0	1	Eng	2000	'96 - '00	PhysSci	2005	'01 - '05	170.1224
0	1	Eng	2000	'96 - '00	PhysSci	2010	'06 - '10	255.8801
0	1	Eng	2000	'96 - '00	SocialSci	2010	'06 - '10	97.9699
0	1	Eng	2000	'96 - '00	STEM-Related	2010	'06 - '10	10.7427
0	1	LifeSci	1980	'76 - '80	LifeSci	1985	'81 - '85	48.5391
0	1	LifeSci	1980	'76 - '80	LifeSci	1990	'86 - '90	71.9188
0	1	LifeSci	1980	'76 - '80	LifeSci	2000	'96 - '00	41.8709
0	1	LifeSci	1980	'76 - '80	PhysSci	1995	'91 - '95	44.4522
0	1	LifeSci	1980	'76 - '80	SocialSci	2000	'96 - '00	34.0459
0	1	LifeSci	1985	'81 - '85	LifeSci	1990	'86 - '90	132.8824
0	1	LifeSci	1985	'81 - '85	LifeSci	1995	'91 - '95	216.6071
0	1	LifeSci	1985	'81 - '85	LifeSci	2000	'96 - '00	125.5729
0	1	LifeSci	1985	'81 - '85	LifeSci	2005	'01 - '05	151.2733
0	1	LifeSci	1985	'81 - '85	LifeSci	2010	'06 - '10	42.4284
0	1	LifeSci	1985	'81 - '85	MathCompSci	1995	'91 - '95	45.2172
0	1	LifeSci	1985	'81 - '85	PhysSci	1990	'86 - '90	30.8981
0	1	LifeSci	1985	'81 - '85	PhysSci	2000	'96 - '00	10.7052
0	1	LifeSci	1985	'81 - '85	PhysSci	2005	'01 - '05	27.8235
0	1	LifeSci	1985	'81 - '85	SocialSci	2005	'01 - '05	12.5889
0	1	LifeSci	1990	'86 - '90	LifeSci	1995	'91 - '95	192.0462
0	1	LifeSci	1990	'86 - '90	LifeSci	2000	'96 - '00	401.0499
0	1	LifeSci	1990	'86 - '90	LifeSci	2005	'01 - '05	375.3979
0	1	LifeSci	1990	'86 - '90	LifeSci	2010	'06 - '10	148.245
0	1	LifeSci	1990	'86 - '90	SocialSci	2000	'96 - '00	36.836
0	1	LifeSci	1990	'86 - '90	SocialSci	2005	'01 - '05	11.6727
0	1	LifeSci	1990	'86 - '90	SocialSci	2010	'06 - '10	24.8956
0	1	LifeSci	1990	'86 - '90	STEM-Related	2000	'96 - '00	47.5549
0	1	LifeSci	1990	'86 - '90	STEM-Related	2005	'01 - '05	15.9249
0	1	LifeSci	1995	'91 - '95	Eng	2005	'01 - '05	32.4316
0	1	LifeSci	1995	'91 - '95	LifeSci	2000	'96 - '00	368.4257
0	1	LifeSci	1995	'91 - '95	LifeSci	2005	'01 - '05	1216.129
0	1	LifeSci	1995	'91 - '95	LifeSci	2010	'06 - '10	206.0397
0	1	LifeSci	1995	'91 - '95	PhysSci	2000	'96 - '00	44.3292
0	1	LifeSci	1995	'91 - '95	PhysSci	2005	'01 - '05	31.8627
0	1	LifeSci	1995	'91 - '95	PhysSci	2010	'06 - '10	23.8862
0	1	LifeSci	1995	'91 - '95	SocialSci	2005	'01 - '05	12.4424
0	1	LifeSci	2000	'96 - '00	Eng	2005	'01 - '05	60.5269
0	1	LifeSci	2000	'96 - '00	Eng	2010	'06 - '10	62.3118
0	1	LifeSci	2000	'96 - '00	LifeSci	2005	'01 - '05	669.9831
0	1	LifeSci	2000	'96 - '00	LifeSci	2010	'06 - '10	1557.0991
0	1	LifeSci	2000	'96 - '00	MathCompSci	2005	'01 - '05	34.94
0	1	LifeSci	2000	'96 - '00	MathCompSci	2010	'06 - '10	26.5439
0	1	LifeSci	2000	'96 - '00	PhysSci	2005	'01 - '05	81.8233
0	1	LifeSci	2000	'96 - '00	PhysSci	2010	'06 - '10	133.7952
0	1	LifeSci	2000	'96 - '00	SocialSci	2010	'06 - '10	22.6264
0	1	LifeSci	2000	'96 - '00	STEM-Related	2005	'01 - '05	11.9904
0	1	LifeSci	2000	'96 - '00	STEM-Related	2010	'06 - '10	33.5616
0	1	MathCompSci	1975	'71 - '75	Eng	1995	'91 - '95	48.9858
0	1	MathCompSci	1975	'71 - '75	MathCompSci	1980	'76 - '80	91.7665
0	1	MathCompSci	1980	'76 - '80	MathCompSci	1985	'81 - '85	44.3048
0	1	MathCompSci	1980	'76 - '80	MathCompSci	1990	'86 - '90	96.6003
0	1	MathCompSci	1985	'81 - '85	Eng	1990	'86 - '90	48.9858
0	1	MathCompSci	1985	'81 - '85	Eng	2000	'96 - '00	44.2191
0	1	MathCompSci	1985	'81 - '85	MathCompSci	1990	'86 - '90	141.2389
0	1	MathCompSci	1985	'81 - '85	MathCompSci	1995	'91 - '95	199.1641
0	1	MathCompSci	1985	'81 - '85	MathCompSci	2000	'96 - '00	142.1918
0	1	MathCompSci	1985	'81 - '85	MathCompSci	2005	'01 - '05	119.8211
0	1	MathCompSci	1985	'81 - '85	MathCompSci	2010	'06 - '10	45.0543
0	1	MathCompSci	1985	'81 - '85	SocialSci	2005	'01 - '05	11.7507
0	1	MathCompSci	1990	'86 - '90	Eng	2000	'96 - '00	92.2657
0	1	MathCompSci	1990	'86 - '90	Eng	2005	'01 - '05	14.3165
0	1	MathCompSci	1990	'86 - '90	LifeSci	2010	'06 - '10	33.8172
0	1	MathCompSci	1990	'86 - '90	MathCompSci	1995	'91 - '95	137.6194
0	1	MathCompSci	1990	'86 - '90	MathCompSci	2000	'96 - '00	265.8018
0	1	MathCompSci	1990	'86 - '90	MathCompSci	2005	'01 - '05	107.31
0	1	MathCompSci	1990	'86 - '90	MathCompSci	2010	'06 - '10	56.6314
0	1	MathCompSci	1990	'86 - '90	PhysSci	1995	'91 - '95	52.5159
0	1	MathCompSci	1990	'86 - '90	SocialSci	2005	'01 - '05	50.4892
0	1	MathCompSci	1995	'91 - '95	Eng	2005	'01 - '05	44.4062
0	1	MathCompSci	1995	'91 - '95	Eng	2010	'06 - '10	39.5661
0	1	MathCompSci	1995	'91 - '95	MathCompSci	2000	'96 - '00	346.4535
0	1	MathCompSci	1995	'91 - '95	MathCompSci	2005	'01 - '05	1035.3282
0	1	MathCompSci	1995	'91 - '95	MathCompSci	2010	'06 - '10	345.9777
0	1	MathCompSci	1995	'91 - '95	PhysSci	2005	'01 - '05	52.6267
0	1	MathCompSci	1995	'91 - '95	PhysSci	2010	'06 - '10	26.6287
0	1	MathCompSci	1995	'91 - '95	SocialSci	2010	'06 - '10	6.2056
0	1	MathCompSci	2000	'96 - '00	Eng	2005	'01 - '05	201.0788
0	1	MathCompSci	2000	'96 - '00	Eng	2010	'06 - '10	123.6993
0	1	MathCompSci	2000	'96 - '00	LifeSci	2005	'01 - '05	10.4524
0	1	MathCompSci	2000	'96 - '00	LifeSci	2010	'06 - '10	31.9395
0	1	MathCompSci	2000	'96 - '00	MathCompSci	2005	'01 - '05	837.5844
0	1	MathCompSci	2000	'96 - '00	MathCompSci	2010	'06 - '10	1137.6275
0	1	MathCompSci	2000	'96 - '00	SocialSci	2010	'06 - '10	38.0509
0	1	Non-STEM	1975	'71 - '75	Eng	1980	'76 - '80	48.9024
0	1	Non-STEM	1975	'71 - '75	Eng	2005	'01 - '05	10.4277
0	1	Non-STEM	1975	'71 - '75	MathCompSci	1985	'81 - '85	44.601
0	1	Non-STEM	1975	'71 - '75	PhysSci	2000	'96 - '00	36.8078
0	1	Non-STEM	1975	'71 - '75	SocialSci	1985	'81 - '85	29.4883
0	1	Non-STEM	1975	'71 - '75	SocialSci	1990	'86 - '90	74.5281
0	1	Non-STEM	1975	'71 - '75	SocialSci	1995	'91 - '95	43.2136
0	1	Non-STEM	1975	'71 - '75	SocialSci	2005	'01 - '05	31.6859
0	1	Non-STEM	1980	'76 - '80	Eng	1990	'86 - '90	50.0761
0	1	Non-STEM	1980	'76 - '80	LifeSci	2000	'96 - '00	50.4478
0	1	Non-STEM	1980	'76 - '80	SocialSci	1995	'91 - '95	85.6784
0	1	Non-STEM	1980	'76 - '80	SocialSci	2000	'96 - '00	86.5716
0	1	Non-STEM	1980	'76 - '80	SocialSci	2005	'01 - '05	11.9707
0	1	Non-STEM	1985	'81 - '85	Eng	1995	'91 - '95	46.8106
0	1	Non-STEM	1985	'81 - '85	LifeSci	1995	'91 - '95	49.4115
0	1	Non-STEM	1985	'81 - '85	LifeSci	2000	'96 - '00	94.1181
0	1	Non-STEM	1985	'81 - '85	MathCompSci	2000	'96 - '00	45.0321
0	1	Non-STEM	1985	'81 - '85	PhysSci	1990	'86 - '90	49.9714
0	1	Non-STEM	1985	'81 - '85	SocialSci	1985	'81 - '85	19.2517
0	1	Non-STEM	1985	'81 - '85	SocialSci	1995	'91 - '95	99.8625
0	1	Non-STEM	1985	'81 - '85	SocialSci	2000	'96 - '00	46.8837
0	1	Non-STEM	1985	'81 - '85	SocialSci	2005	'01 - '05	25.8932
0	1	Non-STEM	1985	'81 - '85	SocialSci	2010	'06 - '10	10.459
0	1	Non-STEM	1985	'81 - '85	STEM-Related	1995	'91 - '95	32.7105
0	1	Non-STEM	1990	'86 - '90	Eng	2000	'96 - '00	43.4982
0	1	Non-STEM	1990	'86 - '90	Eng	2005	'01 - '05	29.3544
0	1	Non-STEM	1990	'86 - '90	LifeSci	2000	'96 - '00	90.3027
0	1	Non-STEM	1990	'86 - '90	LifeSci	2005	'01 - '05	7.7282
0	1	Non-STEM	1990	'86 - '90	MathCompSci	2010	'06 - '10	33.45
0	1	Non-STEM	1990	'86 - '90	SocialSci	1995	'91 - '95	14.2985
0	1	Non-STEM	1990	'86 - '90	SocialSci	2000	'96 - '00	85.8135
0	1	Non-STEM	1990	'86 - '90	SocialSci	2005	'01 - '05	13.4765
0	1	Non-STEM	1990	'86 - '90	SocialSci	2010	'06 - '10	11.242
0	1	Non-STEM	1995	'91 - '95	Eng	2000	'96 - '00	131.4207
0	1	Non-STEM	1995	'91 - '95	MathCompSci	2000	'96 - '00	42.7417
0	1	Non-STEM	1995	'91 - '95	MathCompSci	2005	'01 - '05	32.3328
0	1	Non-STEM	1995	'91 - '95	PhysSci	2000	'96 - '00	32.004
0	1	Non-STEM	1995	'91 - '95	SocialSci	2000	'96 - '00	33.066
0	1	Non-STEM	1995	'91 - '95	SocialSci	2005	'01 - '05	148.6216
0	1	Non-STEM	1995	'91 - '95	SocialSci	2010	'06 - '10	77.8512
0	1	Non-STEM	1995	'91 - '95	STEM-Related	2005	'01 - '05	32.8996
0	1	Non-STEM	1995	'91 - '95	STEM-Related	2010	'06 - '10	29.4578
0	1	Non-STEM	2000	'96 - '00	Eng	2005	'01 - '05	42.6595
0	1	Non-STEM	2000	'96 - '00	MathCompSci	2005	'01 - '05	39.4797
0	1	Non-STEM	2000	'96 - '00	MathCompSci	2010	'06 - '10	65.8622
0	1	Non-STEM	2000	'96 - '00	PhysSci	2010	'06 - '10	11.8762
0	1	Non-STEM	2000	'96 - '00	SocialSci	2005	'01 - '05	135.5139
0	1	Non-STEM	2000	'96 - '00	SocialSci	2010	'06 - '10	142.0592
0	1	Non-STEM	2000	'96 - '00	STEM-Related	2005	'01 - '05	18.0179
0	1	Non-STEM	2000	'96 - '00	STEM-Related	2010	'06 - '10	18.6599
0	1	PhysSci	1975	'71 - '75	Eng	1990	'86 - '90	48.8237
0	1	PhysSci	1975	'71 - '75	LifeSci	1980	'76 - '80	44.8778
0	1	PhysSci	1975	'71 - '75	PhysSci	1985	'81 - '85	48.0192
0	1	PhysSci	1980	'76 - '80	Eng	2005	'01 - '05	33.9727
0	1	PhysSci	1980	'76 - '80	LifeSci	2005	'01 - '05	37.9801
0	1	PhysSci	1980	'76 - '80	PhysSci	1985	'81 - '85	138.3904
0	1	PhysSci	1980	'76 - '80	PhysSci	1990	'86 - '90	279.1199
0	1	PhysSci	1980	'76 - '80	PhysSci	1995	'91 - '95	72.1175
0	1	PhysSci	1980	'76 - '80	SocialSci	1985	'81 - '85	37.2905
0	1	PhysSci	1985	'81 - '85	Eng	1995	'91 - '95	47.2741
0	1	PhysSci	1985	'81 - '85	Eng	2000	'96 - '00	120.783
0	1	PhysSci	1985	'81 - '85	Eng	2005	'01 - '05	69.5569
0	1	PhysSci	1985	'81 - '85	Eng	2010	'06 - '10	30.8681
0	1	PhysSci	1985	'81 - '85	LifeSci	2000	'96 - '00	27.4776
0	1	PhysSci	1985	'81 - '85	LifeSci	2005	'01 - '05	30.6346
0	1	PhysSci	1985	'81 - '85	PhysSci	1990	'86 - '90	172.6147
0	1	PhysSci	1985	'81 - '85	PhysSci	1995	'91 - '95	403.3055
0	1	PhysSci	1985	'81 - '85	PhysSci	2000	'96 - '00	181.5467
0	1	PhysSci	1985	'81 - '85	PhysSci	2005	'01 - '05	229.2589
0	1	PhysSci	1990	'86 - '90	Eng	1995	'91 - '95	47.2741
0	1	PhysSci	1990	'86 - '90	Eng	2000	'96 - '00	69.1536
0	1	PhysSci	1990	'86 - '90	Eng	2005	'01 - '05	137.398
0	1	PhysSci	1990	'86 - '90	LifeSci	2000	'96 - '00	49.331
0	1	PhysSci	1990	'86 - '90	LifeSci	2005	'01 - '05	102.9252
0	1	PhysSci	1990	'86 - '90	LifeSci	2010	'06 - '10	13.3329
0	1	PhysSci	1990	'86 - '90	PhysSci	1995	'91 - '95	229.0915
0	1	PhysSci	1990	'86 - '90	PhysSci	2000	'96 - '00	472.2626
0	1	PhysSci	1990	'86 - '90	PhysSci	2005	'01 - '05	307.5636
0	1	PhysSci	1990	'86 - '90	PhysSci	2010	'06 - '10	107.5094
0	1	PhysSci	1990	'86 - '90	SocialSci	2000	'96 - '00	44.8377
0	1	PhysSci	1995	'91 - '95	Eng	2000	'96 - '00	117.2319
0	1	PhysSci	1995	'91 - '95	Eng	2005	'01 - '05	324.8717
0	1	PhysSci	1995	'91 - '95	Eng	2010	'06 - '10	57.2251
0	1	PhysSci	1995	'91 - '95	LifeSci	2000	'96 - '00	168.6368
0	1	PhysSci	1995	'91 - '95	LifeSci	2005	'01 - '05	150.0034
0	1	PhysSci	1995	'91 - '95	LifeSci	2010	'06 - '10	65.274
0	1	PhysSci	1995	'91 - '95	MathCompSci	2000	'96 - '00	32.6133
0	1	PhysSci	1995	'91 - '95	MathCompSci	2005	'01 - '05	112.6091
0	1	PhysSci	1995	'91 - '95	MathCompSci	2010	'06 - '10	93.1779
0	1	PhysSci	1995	'91 - '95	PhysSci	2000	'96 - '00	696.6138
0	1	PhysSci	1995	'91 - '95	PhysSci	2005	'01 - '05	1460.2022
0	1	PhysSci	1995	'91 - '95	PhysSci	2010	'06 - '10	330.212
0	1	PhysSci	1995	'91 - '95	SocialSci	2005	'01 - '05	23.6854
0	1	PhysSci	1995	'91 - '95	SocialSci	2010	'06 - '10	22.4441
0	1	PhysSci	1995	'91 - '95	STEM-Related	2005	'01 - '05	14.697
0	1	PhysSci	2000	'96 - '00	Eng	2005	'01 - '05	232.7881
0	1	PhysSci	2000	'96 - '00	Eng	2010	'06 - '10	251.1502
0	1	PhysSci	2000	'96 - '00	LifeSci	2005	'01 - '05	83.1131
0	1	PhysSci	2000	'96 - '00	LifeSci	2010	'06 - '10	251.4241
0	1	PhysSci	2000	'96 - '00	MathCompSci	2005	'01 - '05	61.8044
0	1	PhysSci	2000	'96 - '00	MathCompSci	2010	'06 - '10	43.0297
0	1	PhysSci	2000	'96 - '00	PhysSci	2000	'96 - '00	32.8355
0	1	PhysSci	2000	'96 - '00	PhysSci	2005	'01 - '05	1353.7649
0	1	PhysSci	2000	'96 - '00	PhysSci	2010	'06 - '10	1567.5438
0	1	PhysSci	2000	'96 - '00	SocialSci	2005	'01 - '05	9.9819
0	1	PhysSci	2000	'96 - '00	STEM-Related	2000	'96 - '00	28.2536
0	1	PhysSci	2000	'96 - '00	STEM-Related	2005	'01 - '05	59.9339
0	1	SocialSci	1975	'71 - '75	SocialSci	1980	'76 - '80	43.4593
0	1	SocialSci	1975	'71 - '75	SocialSci	1985	'81 - '85	131.0586
0	1	SocialSci	1975	'71 - '75	SocialSci	1990	'86 - '90	81.7539
0	1	SocialSci	1975	'71 - '75	SocialSci	1995	'91 - '95	42.1403
0	1	SocialSci	1975	'71 - '75	SocialSci	2005	'01 - '05	11.8244
0	1	SocialSci	1980	'76 - '80	Eng	2005	'01 - '05	37.2239
0	1	SocialSci	1980	'76 - '80	SocialSci	1985	'81 - '85	94.0533
0	1	SocialSci	1980	'76 - '80	SocialSci	1990	'86 - '90	172.8502
0	1	SocialSci	1980	'76 - '80	SocialSci	1995	'91 - '95	120.0511
0	1	SocialSci	1980	'76 - '80	SocialSci	2000	'96 - '00	34.7334
0	1	SocialSci	1985	'81 - '85	SocialSci	1985	'81 - '85	50.8514
0	1	SocialSci	1985	'81 - '85	SocialSci	1990	'86 - '90	155.8463
0	1	SocialSci	1985	'81 - '85	SocialSci	1995	'91 - '95	159.0648
0	1	SocialSci	1985	'81 - '85	SocialSci	2000	'96 - '00	146.2113
0	1	SocialSci	1985	'81 - '85	SocialSci	2005	'01 - '05	51.1981
0	1	SocialSci	1990	'86 - '90	LifeSci	2000	'96 - '00	27.3827
0	1	SocialSci	1990	'86 - '90	LifeSci	2005	'01 - '05	15.4379
0	1	SocialSci	1990	'86 - '90	MathCompSci	2000	'96 - '00	102.5428
0	1	SocialSci	1990	'86 - '90	SocialSci	1995	'91 - '95	268.0005
0	1	SocialSci	1990	'86 - '90	SocialSci	2000	'96 - '00	225.3757
0	1	SocialSci	1990	'86 - '90	SocialSci	2005	'01 - '05	164.0228
0	1	SocialSci	1990	'86 - '90	SocialSci	2010	'06 - '10	52.1346
0	1	SocialSci	1990	'86 - '90	STEM-Related	2000	'96 - '00	30.3716
0	1	SocialSci	1995	'91 - '95	Eng	2010	'06 - '10	30.3931
0	1	SocialSci	1995	'91 - '95	LifeSci	2005	'01 - '05	18.1992
0	1	SocialSci	1995	'91 - '95	MathCompSci	2010	'06 - '10	30.8229
0	1	SocialSci	1995	'91 - '95	PhysSci	2005	'01 - '05	9.503
0	1	SocialSci	1995	'91 - '95	SocialSci	2000	'96 - '00	128.2506
0	1	SocialSci	1995	'91 - '95	SocialSci	2005	'01 - '05	504.7505
0	1	SocialSci	1995	'91 - '95	SocialSci	2010	'06 - '10	191.3961
0	1	SocialSci	1995	'91 - '95	STEM-Related	2005	'01 - '05	9.2756
0	1	SocialSci	2000	'96 - '00	LifeSci	2005	'01 - '05	11.6037
0	1	SocialSci	2000	'96 - '00	LifeSci	2010	'06 - '10	44.6073
0	1	SocialSci	2000	'96 - '00	MathCompSci	2005	'01 - '05	28.6537
0	1	SocialSci	2000	'96 - '00	SocialSci	2005	'01 - '05	311.5191
0	1	SocialSci	2000	'96 - '00	SocialSci	2010	'06 - '10	738.0223
0	1	SocialSci	2000	'96 - '00	STEM-Related	2005	'01 - '05	17.7615
0	1	SocialSci	2000	'96 - '00	STEM-Related	2010	'06 - '10	9.6227
0	1	STEM-Related	1975	'71 - '75	LifeSci	1985	'81 - '85	45.14
0	1	STEM-Related	1980	'76 - '80	MathCompSci	2010	'06 - '10	10.4938
0	1	STEM-Related	1980	'76 - '80	STEM-Related	2000	'96 - '00	47.5549
0	1	STEM-Related	1985	'81 - '85	LifeSci	1990	'86 - '90	40.498
0	1	STEM-Related	1985	'81 - '85	LifeSci	1995	'91 - '95	147.437
0	1	STEM-Related	1985	'81 - '85	LifeSci	2000	'96 - '00	60.847
0	1	STEM-Related	1985	'81 - '85	LifeSci	2010	'06 - '10	30.2751
0	1	STEM-Related	1985	'81 - '85	STEM-Related	2005	'01 - '05	6.2474
0	1	STEM-Related	1985	'81 - '85	STEM-Related	2010	'06 - '10	29.4011
0	1	STEM-Related	1990	'86 - '90	LifeSci	2005	'01 - '05	46.3855
0	1	STEM-Related	1990	'86 - '90	LifeSci	2010	'06 - '10	34.9396
0	1	STEM-Related	1990	'86 - '90	STEM-Related	2000	'96 - '00	5.9021
0	1	STEM-Related	1990	'86 - '90	STEM-Related	2010	'06 - '10	30.589
0	1	STEM-Related	1995	'91 - '95	Eng	2005	'01 - '05	97.6652
0	1	STEM-Related	1995	'91 - '95	Eng	2010	'06 - '10	64.5464
0	1	STEM-Related	1995	'91 - '95	LifeSci	2000	'96 - '00	38.3062
0	1	STEM-Related	1995	'91 - '95	LifeSci	2005	'01 - '05	76.0202
0	1	STEM-Related	1995	'91 - '95	LifeSci	2010	'06 - '10	81.1476
0	1	STEM-Related	1995	'91 - '95	PhysSci	2000	'96 - '00	76.6055
0	1	STEM-Related	1995	'91 - '95	SocialSci	2005	'01 - '05	9.6152
0	1	STEM-Related	1995	'91 - '95	STEM-Related	2005	'01 - '05	115.2346
0	1	STEM-Related	1995	'91 - '95	STEM-Related	2010	'06 - '10	105.028
0	1	STEM-Related	2000	'96 - '00	Eng	2010	'06 - '10	28.7934
0	1	STEM-Related	2000	'96 - '00	LifeSci	2005	'01 - '05	277.4602
0	1	STEM-Related	2000	'96 - '00	LifeSci	2010	'06 - '10	219.756
0	1	STEM-Related	2000	'96 - '00	PhysSci	2010	'06 - '10	25.5837
0	1	STEM-Related	2000	'96 - '00	SocialSci	2010	'06 - '10	24.6249
0	1	STEM-Related	2000	'96 - '00	STEM-Related	2005	'01 - '05	152.4554
0	1	STEM-Related	2000	'96 - '00	STEM-Related	2010	'06 - '10	111.7422
1	0	Eng	1975	'71 - '75	Eng	1980	'76 - '80	188.0193
1	0	Eng	1975	'71 - '75	Eng	1985	'81 - '85	78.3355
1	0	Eng	1975	'71 - '75	Eng	1990	'86 - '90	9.0866
1	0	Eng	1975	'71 - '75	Eng	1995	'91 - '95	101.0953
1	0	Eng	1975	'71 - '75	SocialSci	2000	'96 - '00	31.4383
1	0	Eng	1980	'76 - '80	Eng	1985	'81 - '85	157.6125
1	0	Eng	1980	'76 - '80	Eng	1990	'86 - '90	215.3456
1	0	Eng	1980	'76 - '80	Eng	1995	'91 - '95	27.5576
1	0	Eng	1980	'76 - '80	Eng	2000	'96 - '00	17.9006
1	0	Eng	1980	'76 - '80	Eng	2005	'01 - '05	38.4304
1	0	Eng	1980	'76 - '80	Eng	2010	'06 - '10	9.8327
1	0	Eng	1980	'76 - '80	LifeSci	1995	'91 - '95	28.7205
1	0	Eng	1980	'76 - '80	LifeSci	2000	'96 - '00	9.6396
1	0	Eng	1980	'76 - '80	MathCompSci	1990	'86 - '90	25.077
1	0	Eng	1980	'76 - '80	MathCompSci	1995	'91 - '95	29.1575
1	0	Eng	1980	'76 - '80	MathCompSci	2000	'96 - '00	8.8576
1	0	Eng	1980	'76 - '80	MathCompSci	2010	'06 - '10	27.2618
1	0	Eng	1980	'76 - '80	PhysSci	1985	'81 - '85	27.5172
1	0	Eng	1980	'76 - '80	PhysSci	1990	'86 - '90	26.9644
1	0	Eng	1980	'76 - '80	PhysSci	2000	'96 - '00	7.4131
1	0	Eng	1980	'76 - '80	SocialSci	1995	'91 - '95	26.9356
1	0	Eng	1980	'76 - '80	SocialSci	2005	'01 - '05	27.7155
1	0	Eng	1985	'81 - '85	Eng	1990	'86 - '90	402.7938
1	0	Eng	1985	'81 - '85	Eng	1995	'91 - '95	705.1208
1	0	Eng	1985	'81 - '85	Eng	2000	'96 - '00	176.108
1	0	Eng	1985	'81 - '85	Eng	2005	'01 - '05	92.8017
1	0	Eng	1985	'81 - '85	Eng	2010	'06 - '10	82.0648
1	0	Eng	1985	'81 - '85	LifeSci	1995	'91 - '95	29.0081
1	0	Eng	1985	'81 - '85	LifeSci	2000	'96 - '00	36.5321
1	0	Eng	1985	'81 - '85	LifeSci	2005	'01 - '05	11.688
1	0	Eng	1985	'81 - '85	MathCompSci	1990	'86 - '90	15.6293
1	0	Eng	1985	'81 - '85	MathCompSci	2000	'96 - '00	32.1887
1	0	Eng	1985	'81 - '85	MathCompSci	2005	'01 - '05	13.5823
1	0	Eng	1985	'81 - '85	MathCompSci	2010	'06 - '10	1.1361
1	0	Eng	1985	'81 - '85	PhysSci	1990	'86 - '90	88.208
1	0	Eng	1985	'81 - '85	PhysSci	1995	'91 - '95	153.2293
1	0	Eng	1985	'81 - '85	PhysSci	2000	'96 - '00	8.5686
1	0	Eng	1985	'81 - '85	PhysSci	2005	'01 - '05	27.9953
1	0	Eng	1985	'81 - '85	SocialSci	1995	'91 - '95	20.2598
1	0	Eng	1985	'81 - '85	SocialSci	2000	'96 - '00	28.9868
1	0	Eng	1985	'81 - '85	SocialSci	2005	'01 - '05	9.4282
1	0	Eng	1990	'86 - '90	Eng	1995	'91 - '95	895.584
1	0	Eng	1990	'86 - '90	Eng	2000	'96 - '00	951.9106
1	0	Eng	1990	'86 - '90	Eng	2005	'01 - '05	94.7089
1	0	Eng	1990	'86 - '90	Eng	2010	'06 - '10	54.1542
1	0	Eng	1990	'86 - '90	LifeSci	2000	'96 - '00	158.1962
1	0	Eng	1990	'86 - '90	LifeSci	2005	'01 - '05	28.4234
1	0	Eng	1990	'86 - '90	LifeSci	2010	'06 - '10	19.2229
1	0	Eng	1990	'86 - '90	MathCompSci	1995	'91 - '95	31.6272
1	0	Eng	1990	'86 - '90	MathCompSci	2005	'01 - '05	43.3096
1	0	Eng	1990	'86 - '90	MathCompSci	2010	'06 - '10	14.0923
1	0	Eng	1990	'86 - '90	PhysSci	1995	'91 - '95	36.4831
1	0	Eng	1990	'86 - '90	PhysSci	2000	'96 - '00	60.8335
1	0	Eng	1990	'86 - '90	SocialSci	1995	'91 - '95	23.9434
1	0	Eng	1990	'86 - '90	SocialSci	2000	'96 - '00	29.4824
1	0	Eng	1990	'86 - '90	SocialSci	2005	'01 - '05	38.5373
1	0	Eng	1990	'86 - '90	STEM-Related	2005	'01 - '05	35.7701
1	0	Eng	1995	'91 - '95	Eng	1995	'91 - '95	15.9462
1	0	Eng	1995	'91 - '95	Eng	2000	'96 - '00	1073.241
1	0	Eng	1995	'91 - '95	Eng	2005	'01 - '05	629.8175
1	0	Eng	1995	'91 - '95	Eng	2010	'06 - '10	97.6138
1	0	Eng	1995	'91 - '95	LifeSci	2000	'96 - '00	121.8961
1	0	Eng	1995	'91 - '95	LifeSci	2005	'01 - '05	165.7027
1	0	Eng	1995	'91 - '95	LifeSci	2010	'06 - '10	44.5598
1	0	Eng	1995	'91 - '95	MathCompSci	2000	'96 - '00	76.1326
1	0	Eng	1995	'91 - '95	MathCompSci	2005	'01 - '05	7.5043
1	0	Eng	1995	'91 - '95	MathCompSci	2010	'06 - '10	26.1606
1	0	Eng	1995	'91 - '95	PhysSci	2000	'96 - '00	69.6327
1	0	Eng	1995	'91 - '95	PhysSci	2005	'01 - '05	76.8858
1	0	Eng	1995	'91 - '95	PhysSci	2010	'06 - '10	9.2905
1	0	Eng	1995	'91 - '95	SocialSci	2000	'96 - '00	34.1787
1	0	Eng	1995	'91 - '95	SocialSci	2005	'01 - '05	93.8411
1	0	Eng	2000	'96 - '00	Eng	2005	'01 - '05	1037.75
1	0	Eng	2000	'96 - '00	Eng	2010	'06 - '10	518.258
1	0	Eng	2000	'96 - '00	LifeSci	2000	'96 - '00	11.6038
1	0	Eng	2000	'96 - '00	LifeSci	2005	'01 - '05	236.216
1	0	Eng	2000	'96 - '00	LifeSci	2010	'06 - '10	87.1946
1	0	Eng	2000	'96 - '00	MathCompSci	2005	'01 - '05	53.1135
1	0	Eng	2000	'96 - '00	MathCompSci	2010	'06 - '10	35.3701
1	0	Eng	2000	'96 - '00	PhysSci	2005	'01 - '05	62.1995
1	0	Eng	2000	'96 - '00	PhysSci	2010	'06 - '10	22.4814
1	0	Eng	2000	'96 - '00	SocialSci	2010	'06 - '10	40.5031
1	0	Eng	2000	'96 - '00	STEM-Related	2005	'01 - '05	44.9235
1	0	Eng	2000	'96 - '00	STEM-Related	2010	'06 - '10	24.6097
1	0	LifeSci	1975	'71 - '75	Eng	1985	'81 - '85	26.099
1	0	LifeSci	1975	'71 - '75	LifeSci	1980	'76 - '80	2010.2275
1	0	LifeSci	1975	'71 - '75	LifeSci	1985	'81 - '85	1709.9687
1	0	LifeSci	1975	'71 - '75	LifeSci	1990	'86 - '90	394.2184
1	0	LifeSci	1975	'71 - '75	LifeSci	1995	'91 - '95	291.5631
1	0	LifeSci	1975	'71 - '75	LifeSci	2000	'96 - '00	200.873
1	0	LifeSci	1975	'71 - '75	LifeSci	2005	'01 - '05	25.8809
1	0	LifeSci	1975	'71 - '75	LifeSci	2010	'06 - '10	36.85
1	0	LifeSci	1975	'71 - '75	PhysSci	1980	'76 - '80	57.6892
1	0	LifeSci	1975	'71 - '75	PhysSci	1985	'81 - '85	36.2123
1	0	LifeSci	1975	'71 - '75	PhysSci	1990	'86 - '90	22.5584
1	0	LifeSci	1975	'71 - '75	PhysSci	2000	'96 - '00	36.9328
1	0	LifeSci	1975	'71 - '75	SocialSci	1980	'76 - '80	87.5981
1	0	LifeSci	1975	'71 - '75	SocialSci	1985	'81 - '85	25.5611
1	0	LifeSci	1975	'71 - '75	SocialSci	1995	'91 - '95	56.5417
1	0	LifeSci	1975	'71 - '75	SocialSci	2000	'96 - '00	68.3783
1	0	LifeSci	1975	'71 - '75	SocialSci	2005	'01 - '05	61.3889
1	0	LifeSci	1975	'71 - '75	SocialSci	2010	'06 - '10	14.3
1	0	LifeSci	1975	'71 - '75	STEM-Related	1980	'76 - '80	27.6795
1	0	LifeSci	1975	'71 - '75	STEM-Related	1985	'81 - '85	57.0835
1	0	LifeSci	1975	'71 - '75	STEM-Related	1990	'86 - '90	42.5479
1	0	LifeSci	1975	'71 - '75	STEM-Related	1995	'91 - '95	160.6347
1	0	LifeSci	1975	'71 - '75	STEM-Related	2000	'96 - '00	31.294
1	0	LifeSci	1975	'71 - '75	STEM-Related	2005	'01 - '05	24.6938
1	0	LifeSci	1980	'76 - '80	Eng	1990	'86 - '90	28.5548
1	0	LifeSci	1980	'76 - '80	LifeSci	1980	'76 - '80	55.6927
1	0	LifeSci	1980	'76 - '80	LifeSci	1985	'81 - '85	2251.1662
1	0	LifeSci	1980	'76 - '80	LifeSci	1990	'86 - '90	2692.0056
1	0	LifeSci	1980	'76 - '80	LifeSci	1995	'91 - '95	905.2882
1	0	LifeSci	1980	'76 - '80	LifeSci	2000	'96 - '00	350.1191
1	0	LifeSci	1980	'76 - '80	LifeSci	2005	'01 - '05	129.3813
1	0	LifeSci	1980	'76 - '80	LifeSci	2010	'06 - '10	79.2028
1	0	LifeSci	1980	'76 - '80	MathCompSci	1995	'91 - '95	6.4667
1	0	LifeSci	1980	'76 - '80	PhysSci	1985	'81 - '85	96.5086
1	0	LifeSci	1980	'76 - '80	PhysSci	1990	'86 - '90	84.116
1	0	LifeSci	1980	'76 - '80	PhysSci	1995	'91 - '95	61.3836
1	0	LifeSci	1980	'76 - '80	PhysSci	2010	'06 - '10	26.8687
1	0	LifeSci	1980	'76 - '80	SocialSci	1985	'81 - '85	55.8078
1	0	LifeSci	1980	'76 - '80	SocialSci	1990	'86 - '90	236.7344
1	0	LifeSci	1980	'76 - '80	SocialSci	1995	'91 - '95	157.6116
1	0	LifeSci	1980	'76 - '80	SocialSci	2000	'96 - '00	93.7302
1	0	LifeSci	1980	'76 - '80	SocialSci	2005	'01 - '05	73.0248
1	0	LifeSci	1980	'76 - '80	SocialSci	2010	'06 - '10	31.2299
1	0	LifeSci	1980	'76 - '80	STEM-Related	1985	'81 - '85	90.4574
1	0	LifeSci	1980	'76 - '80	STEM-Related	1990	'86 - '90	179.5509
1	0	LifeSci	1980	'76 - '80	STEM-Related	1995	'91 - '95	91.0166
1	0	LifeSci	1980	'76 - '80	STEM-Related	2000	'96 - '00	26.2974
1	0	LifeSci	1980	'76 - '80	STEM-Related	2005	'01 - '05	70.3194
1	0	LifeSci	1980	'76 - '80	STEM-Related	2010	'06 - '10	25.0686
1	0	LifeSci	1985	'81 - '85	Eng	1995	'91 - '95	46.0204
1	0	LifeSci	1985	'81 - '85	LifeSci	1985	'81 - '85	27.4782
1	0	LifeSci	1985	'81 - '85	LifeSci	1990	'86 - '90	2012.3006
1	0	LifeSci	1985	'81 - '85	LifeSci	1995	'91 - '95	2816.2113
1	0	LifeSci	1985	'81 - '85	LifeSci	2000	'96 - '00	578.0599
1	0	LifeSci	1985	'81 - '85	LifeSci	2005	'01 - '05	260.2987
1	0	LifeSci	1985	'81 - '85	LifeSci	2010	'06 - '10	38.1744
1	0	LifeSci	1985	'81 - '85	MathCompSci	2005	'01 - '05	27.0856
1	0	LifeSci	1985	'81 - '85	MathCompSci	2010	'06 - '10	24.1056
1	0	LifeSci	1985	'81 - '85	PhysSci	1990	'86 - '90	112.417
1	0	LifeSci	1985	'81 - '85	PhysSci	1995	'91 - '95	54.074
1	0	LifeSci	1985	'81 - '85	PhysSci	2005	'01 - '05	26.9359
1	0	LifeSci	1985	'81 - '85	SocialSci	1990	'86 - '90	117.6095
1	0	LifeSci	1985	'81 - '85	SocialSci	1995	'91 - '95	135.9946
1	0	LifeSci	1985	'81 - '85	SocialSci	2000	'96 - '00	242.3095
1	0	LifeSci	1985	'81 - '85	SocialSci	2005	'01 - '05	18.3833
1	0	LifeSci	1985	'81 - '85	SocialSci	2010	'06 - '10	90.72
1	0	LifeSci	1985	'81 - '85	STEM-Related	1990	'86 - '90	43.7805
1	0	LifeSci	1985	'81 - '85	STEM-Related	1995	'91 - '95	217.3938
1	0	LifeSci	1985	'81 - '85	STEM-Related	2000	'96 - '00	63.0564
1	0	LifeSci	1985	'81 - '85	STEM-Related	2005	'01 - '05	25.2344
1	0	LifeSci	1985	'81 - '85	STEM-Related	2010	'06 - '10	35.292
1	0	LifeSci	1990	'86 - '90	Eng	2000	'96 - '00	51.7991
1	0	LifeSci	1990	'86 - '90	LifeSci	1995	'91 - '95	2618.5071
1	0	LifeSci	1990	'86 - '90	LifeSci	2000	'96 - '00	3137.0723
1	0	LifeSci	1990	'86 - '90	LifeSci	2005	'01 - '05	698.102
1	0	LifeSci	1990	'86 - '90	LifeSci	2010	'06 - '10	103.7272
1	0	LifeSci	1990	'86 - '90	MathCompSci	1995	'91 - '95	3.7559
1	0	LifeSci	1990	'86 - '90	MathCompSci	2005	'01 - '05	56.6792
1	0	LifeSci	1990	'86 - '90	PhysSci	1995	'91 - '95	16.0995
1	0	LifeSci	1990	'86 - '90	PhysSci	2000	'96 - '00	142.3497
1	0	LifeSci	1990	'86 - '90	PhysSci	2005	'01 - '05	38.8938
1	0	LifeSci	1990	'86 - '90	SocialSci	1995	'91 - '95	110.55
1	0	LifeSci	1990	'86 - '90	SocialSci	2000	'96 - '00	35.9043
1	0	LifeSci	1990	'86 - '90	SocialSci	2005	'01 - '05	137.0872
1	0	LifeSci	1990	'86 - '90	SocialSci	2010	'06 - '10	11.091
1	0	LifeSci	1990	'86 - '90	STEM-Related	1995	'91 - '95	53.5283
1	0	LifeSci	1990	'86 - '90	STEM-Related	2000	'96 - '00	171.0713
1	0	LifeSci	1990	'86 - '90	STEM-Related	2005	'01 - '05	158.2665
1	0	LifeSci	1990	'86 - '90	STEM-Related	2010	'06 - '10	79.668
1	0	LifeSci	1995	'91 - '95	Eng	2010	'06 - '10	27.2937
1	0	LifeSci	1995	'91 - '95	LifeSci	1995	'91 - '95	28.6657
1	0	LifeSci	1995	'91 - '95	LifeSci	2000	'96 - '00	3390.9515
1	0	LifeSci	1995	'91 - '95	LifeSci	2005	'01 - '05	3074.0323
1	0	LifeSci	1995	'91 - '95	LifeSci	2010	'06 - '10	664.4346
1	0	LifeSci	1995	'91 - '95	MathCompSci	1995	'91 - '95	26.9657
1	0	LifeSci	1995	'91 - '95	MathCompSci	2005	'01 - '05	27.0132
1	0	LifeSci	1995	'91 - '95	PhysSci	2000	'96 - '00	108.3156
1	0	LifeSci	1995	'91 - '95	PhysSci	2005	'01 - '05	173.6751
1	0	LifeSci	1995	'91 - '95	PhysSci	2010	'06 - '10	62.7597
1	0	LifeSci	1995	'91 - '95	SocialSci	2000	'96 - '00	7.6193
1	0	LifeSci	1995	'91 - '95	SocialSci	2005	'01 - '05	226.1669
1	0	LifeSci	1995	'91 - '95	SocialSci	2010	'06 - '10	59.4518
1	0	LifeSci	1995	'91 - '95	STEM-Related	2000	'96 - '00	83.4272
1	0	LifeSci	1995	'91 - '95	STEM-Related	2005	'01 - '05	275.2048
1	0	LifeSci	1995	'91 - '95	STEM-Related	2010	'06 - '10	194.3203
1	0	LifeSci	2000	'96 - '00	Eng	2005	'01 - '05	27.3456
1	0	LifeSci	2000	'96 - '00	LifeSci	2000	'96 - '00	54.8883
1	0	LifeSci	2000	'96 - '00	LifeSci	2005	'01 - '05	3956.9628
1	0	LifeSci	2000	'96 - '00	LifeSci	2010	'06 - '10	3543.2778
1	0	LifeSci	2000	'96 - '00	MathCompSci	2005	'01 - '05	57.6502
1	0	LifeSci	2000	'96 - '00	MathCompSci	2010	'06 - '10	12.1605
1	0	LifeSci	2000	'96 - '00	PhysSci	2005	'01 - '05	57.7658
1	0	LifeSci	2000	'96 - '00	PhysSci	2010	'06 - '10	124.6315
1	0	LifeSci	2000	'96 - '00	SocialSci	2005	'01 - '05	91.895
1	0	LifeSci	2000	'96 - '00	SocialSci	2010	'06 - '10	260.3872
1	0	LifeSci	2000	'96 - '00	STEM-Related	2005	'01 - '05	147.6789
1	0	LifeSci	2000	'96 - '00	STEM-Related	2010	'06 - '10	235.8532
1	0	MathCompSci	1975	'71 - '75	Eng	1980	'76 - '80	28.3419
1	0	MathCompSci	1975	'71 - '75	Eng	1985	'81 - '85	44.4658
1	0	MathCompSci	1975	'71 - '75	Eng	1990	'86 - '90	46.8775
1	0	MathCompSci	1975	'71 - '75	LifeSci	1975	'71 - '75	55.3578
1	0	MathCompSci	1975	'71 - '75	LifeSci	1980	'76 - '80	88.8214
1	0	MathCompSci	1975	'71 - '75	LifeSci	1985	'81 - '85	29.6365
1	0	MathCompSci	1975	'71 - '75	LifeSci	1990	'86 - '90	57.501
1	0	MathCompSci	1975	'71 - '75	LifeSci	2005	'01 - '05	11.2066
1	0	MathCompSci	1975	'71 - '75	MathCompSci	1975	'71 - '75	26.2676
1	0	MathCompSci	1975	'71 - '75	MathCompSci	1980	'76 - '80	270.8007
1	0	MathCompSci	1975	'71 - '75	MathCompSci	1985	'81 - '85	210.2998
1	0	MathCompSci	1975	'71 - '75	MathCompSci	1990	'86 - '90	51.6682
1	0	MathCompSci	1975	'71 - '75	MathCompSci	1995	'91 - '95	27.3656
1	0	MathCompSci	1975	'71 - '75	MathCompSci	2000	'96 - '00	4.0919
1	0	MathCompSci	1975	'71 - '75	MathCompSci	2005	'01 - '05	26.4146
1	0	MathCompSci	1975	'71 - '75	PhysSci	1980	'76 - '80	65.8063
1	0	MathCompSci	1975	'71 - '75	PhysSci	1985	'81 - '85	9.1442
1	0	MathCompSci	1975	'71 - '75	PhysSci	1995	'91 - '95	28.546
1	0	MathCompSci	1975	'71 - '75	SocialSci	1975	'71 - '75	27.0971
1	0	MathCompSci	1975	'71 - '75	SocialSci	1980	'76 - '80	130.2995
1	0	MathCompSci	1975	'71 - '75	SocialSci	1985	'81 - '85	29.5141
1	0	MathCompSci	1975	'71 - '75	SocialSci	1990	'86 - '90	60.8882
1	0	MathCompSci	1975	'71 - '75	STEM-Related	1995	'91 - '95	26.6947
1	0	MathCompSci	1980	'76 - '80	Eng	1985	'81 - '85	29.4434
1	0	MathCompSci	1980	'76 - '80	Eng	1990	'86 - '90	13.9503
1	0	MathCompSci	1980	'76 - '80	Eng	2000	'96 - '00	52.2291
1	0	MathCompSci	1980	'76 - '80	Eng	2005	'01 - '05	36.5564
1	0	MathCompSci	1980	'76 - '80	LifeSci	1985	'81 - '85	28.3018
1	0	MathCompSci	1980	'76 - '80	LifeSci	1990	'86 - '90	27.7041
1	0	MathCompSci	1980	'76 - '80	LifeSci	2000	'96 - '00	59.3744
1	0	MathCompSci	1980	'76 - '80	LifeSci	2005	'01 - '05	27.3311
1	0	MathCompSci	1980	'76 - '80	MathCompSci	1985	'81 - '85	275.328
1	0	MathCompSci	1980	'76 - '80	MathCompSci	1990	'86 - '90	153.582
1	0	MathCompSci	1980	'76 - '80	MathCompSci	1995	'91 - '95	100.8735
1	0	MathCompSci	1980	'76 - '80	MathCompSci	2000	'96 - '00	38.0889
1	0	MathCompSci	1980	'76 - '80	MathCompSci	2005	'01 - '05	3.7682
1	0	MathCompSci	1980	'76 - '80	MathCompSci	2010	'06 - '10	33.5742
1	0	MathCompSci	1980	'76 - '80	PhysSci	1985	'81 - '85	30.5182
1	0	MathCompSci	1980	'76 - '80	PhysSci	1995	'91 - '95	42.2133
1	0	MathCompSci	1980	'76 - '80	SocialSci	1985	'81 - '85	58.997
1	0	MathCompSci	1985	'81 - '85	Eng	1995	'91 - '95	104.5865
1	0	MathCompSci	1985	'81 - '85	Eng	2005	'01 - '05	28.3009
1	0	MathCompSci	1985	'81 - '85	Eng	2010	'06 - '10	19.236
1	0	MathCompSci	1985	'81 - '85	LifeSci	1990	'86 - '90	36.4265
1	0	MathCompSci	1985	'81 - '85	LifeSci	1995	'91 - '95	98.9934
1	0	MathCompSci	1985	'81 - '85	LifeSci	2000	'96 - '00	28.2917
1	0	MathCompSci	1985	'81 - '85	LifeSci	2005	'01 - '05	27.8791
1	0	MathCompSci	1985	'81 - '85	LifeSci	2010	'06 - '10	26.3436
1	0	MathCompSci	1985	'81 - '85	MathCompSci	1990	'86 - '90	288.6572
1	0	MathCompSci	1985	'81 - '85	MathCompSci	1995	'91 - '95	346.6205
1	0	MathCompSci	1985	'81 - '85	MathCompSci	2000	'96 - '00	112.4715
1	0	MathCompSci	1985	'81 - '85	MathCompSci	2005	'01 - '05	70.1842
1	0	MathCompSci	1985	'81 - '85	MathCompSci	2010	'06 - '10	52.5024
1	0	MathCompSci	1985	'81 - '85	PhysSci	1995	'91 - '95	9.0034
1	0	MathCompSci	1985	'81 - '85	SocialSci	1990	'86 - '90	28.2573
1	0	MathCompSci	1985	'81 - '85	SocialSci	1995	'91 - '95	82.362
1	0	MathCompSci	1985	'81 - '85	SocialSci	2000	'96 - '00	80.1656
1	0	MathCompSci	1990	'86 - '90	Eng	2000	'96 - '00	26.2543
1	0	MathCompSci	1990	'86 - '90	LifeSci	1995	'91 - '95	66.6403
1	0	MathCompSci	1990	'86 - '90	LifeSci	2005	'01 - '05	48.8101
1	0	MathCompSci	1990	'86 - '90	LifeSci	2010	'06 - '10	71.0253
1	0	MathCompSci	1990	'86 - '90	MathCompSci	1995	'91 - '95	226.2124
1	0	MathCompSci	1990	'86 - '90	MathCompSci	2000	'96 - '00	425.1247
1	0	MathCompSci	1990	'86 - '90	MathCompSci	2005	'01 - '05	78.5834
1	0	MathCompSci	1990	'86 - '90	MathCompSci	2010	'06 - '10	32.3785
1	0	MathCompSci	1990	'86 - '90	PhysSci	1995	'91 - '95	11.8134
1	0	MathCompSci	1990	'86 - '90	PhysSci	2000	'96 - '00	5.1817
1	0	MathCompSci	1990	'86 - '90	PhysSci	2005	'01 - '05	8.5522
1	0	MathCompSci	1990	'86 - '90	SocialSci	1995	'91 - '95	54.9915
1	0	MathCompSci	1990	'86 - '90	SocialSci	2000	'96 - '00	57.2892
1	0	MathCompSci	1990	'86 - '90	SocialSci	2005	'01 - '05	11.757
1	0	MathCompSci	1990	'86 - '90	STEM-Related	2000	'96 - '00	31.5942
1	0	MathCompSci	1990	'86 - '90	STEM-Related	2005	'01 - '05	11.719
1	0	MathCompSci	1995	'91 - '95	Eng	2000	'96 - '00	86.4125
1	0	MathCompSci	1995	'91 - '95	Eng	2005	'01 - '05	18.129
1	0	MathCompSci	1995	'91 - '95	Eng	2010	'06 - '10	45.8613
1	0	MathCompSci	1995	'91 - '95	LifeSci	2000	'96 - '00	63.1919
1	0	MathCompSci	1995	'91 - '95	LifeSci	2005	'01 - '05	97.6632
1	0	MathCompSci	1995	'91 - '95	LifeSci	2010	'06 - '10	26.9972
1	0	MathCompSci	1995	'91 - '95	MathCompSci	1995	'91 - '95	31.6608
1	0	MathCompSci	1995	'91 - '95	MathCompSci	2000	'96 - '00	565.5059
1	0	MathCompSci	1995	'91 - '95	MathCompSci	2005	'01 - '05	323.8301
1	0	MathCompSci	1995	'91 - '95	MathCompSci	2010	'06 - '10	56.2687
1	0	MathCompSci	1995	'91 - '95	PhysSci	2000	'96 - '00	51.7526
1	0	MathCompSci	1995	'91 - '95	SocialSci	2000	'96 - '00	50.6133
1	0	MathCompSci	1995	'91 - '95	SocialSci	2005	'01 - '05	47.2136
1	0	MathCompSci	1995	'91 - '95	SocialSci	2010	'06 - '10	25.3775
1	0	MathCompSci	1995	'91 - '95	STEM-Related	2000	'96 - '00	31.4911
1	0	MathCompSci	1995	'91 - '95	STEM-Related	2005	'01 - '05	6.5604
1	0	MathCompSci	2000	'96 - '00	Eng	2005	'01 - '05	33.514
1	0	MathCompSci	2000	'96 - '00	LifeSci	2005	'01 - '05	89.8713
1	0	MathCompSci	2000	'96 - '00	LifeSci	2010	'06 - '10	48.39
1	0	MathCompSci	2000	'96 - '00	MathCompSci	2000	'96 - '00	3.3545
1	0	MathCompSci	2000	'96 - '00	MathCompSci	2005	'01 - '05	429.901
1	0	MathCompSci	2000	'96 - '00	MathCompSci	2010	'06 - '10	270.6134
1	0	MathCompSci	2000	'96 - '00	PhysSci	2005	'01 - '05	8.0659
1	0	MathCompSci	2000	'96 - '00	SocialSci	2005	'01 - '05	38.8876
1	0	MathCompSci	2000	'96 - '00	SocialSci	2010	'06 - '10	9.379
1	0	MathCompSci	2000	'96 - '00	STEM-Related	2010	'06 - '10	24.4735
1	0	Non-STEM	1975	'71 - '75	Eng	1990	'86 - '90	28.5566
1	0	Non-STEM	1975	'71 - '75	Eng	1995	'91 - '95	17.5524
1	0	Non-STEM	1975	'71 - '75	LifeSci	1980	'76 - '80	58.465
1	0	Non-STEM	1975	'71 - '75	LifeSci	1985	'81 - '85	144.8397
1	0	Non-STEM	1975	'71 - '75	LifeSci	1990	'86 - '90	28.0006
1	0	Non-STEM	1975	'71 - '75	LifeSci	1995	'91 - '95	36.4452
1	0	Non-STEM	1975	'71 - '75	LifeSci	2000	'96 - '00	52.836
1	0	Non-STEM	1975	'71 - '75	LifeSci	2005	'01 - '05	45.0286
1	0	Non-STEM	1975	'71 - '75	LifeSci	2010	'06 - '10	25.7363
1	0	Non-STEM	1975	'71 - '75	MathCompSci	1980	'76 - '80	51.288
1	0	Non-STEM	1975	'71 - '75	MathCompSci	1990	'86 - '90	62.3277
1	0	Non-STEM	1975	'71 - '75	MathCompSci	1995	'91 - '95	3.2799
1	0	Non-STEM	1975	'71 - '75	MathCompSci	2000	'96 - '00	30.8728
1	0	Non-STEM	1975	'71 - '75	MathCompSci	2005	'01 - '05	3.7148
1	0	Non-STEM	1975	'71 - '75	MathCompSci	2010	'06 - '10	7.757
1	0	Non-STEM	1975	'71 - '75	PhysSci	1985	'81 - '85	26.8731
1	0	Non-STEM	1975	'71 - '75	PhysSci	2000	'96 - '00	5.8591
1	0	Non-STEM	1975	'71 - '75	PhysSci	2010	'06 - '10	5.2307
1	0	Non-STEM	1975	'71 - '75	SocialSci	1980	'76 - '80	165.5941
1	0	Non-STEM	1975	'71 - '75	SocialSci	1985	'81 - '85	1192.7541
1	0	Non-STEM	1975	'71 - '75	SocialSci	1990	'86 - '90	755.3809
1	0	Non-STEM	1975	'71 - '75	SocialSci	1995	'91 - '95	800.8168
1	0	Non-STEM	1975	'71 - '75	SocialSci	2000	'96 - '00	361.937
1	0	Non-STEM	1975	'71 - '75	SocialSci	2005	'01 - '05	330.8953
1	0	Non-STEM	1975	'71 - '75	SocialSci	2010	'06 - '10	100.0235
1	0	Non-STEM	1975	'71 - '75	STEM-Related	1985	'81 - '85	54.2705
1	0	Non-STEM	1975	'71 - '75	STEM-Related	1990	'86 - '90	224.0076
1	0	Non-STEM	1975	'71 - '75	STEM-Related	1995	'91 - '95	77.9261
1	0	Non-STEM	1975	'71 - '75	STEM-Related	2000	'96 - '00	143.0968
1	0	Non-STEM	1975	'71 - '75	STEM-Related	2005	'01 - '05	28.4236
1	0	Non-STEM	1975	'71 - '75	STEM-Related	2010	'06 - '10	24.5245
1	0	Non-STEM	1980	'76 - '80	Eng	1995	'91 - '95	54.9455
1	0	Non-STEM	1980	'76 - '80	Eng	2000	'96 - '00	23.0619
1	0	Non-STEM	1980	'76 - '80	Eng	2005	'01 - '05	28.5958
1	0	Non-STEM	1980	'76 - '80	LifeSci	1990	'86 - '90	283.5722
1	0	Non-STEM	1980	'76 - '80	LifeSci	1995	'91 - '95	112.8941
1	0	Non-STEM	1980	'76 - '80	LifeSci	2000	'96 - '00	29.0753
1	0	Non-STEM	1980	'76 - '80	LifeSci	2005	'01 - '05	26.5825
1	0	Non-STEM	1980	'76 - '80	LifeSci	2010	'06 - '10	52.2382
1	0	Non-STEM	1980	'76 - '80	MathCompSci	1990	'86 - '90	55.8311
1	0	Non-STEM	1980	'76 - '80	MathCompSci	2000	'96 - '00	53.3629
1	0	Non-STEM	1980	'76 - '80	MathCompSci	2005	'01 - '05	34.4597
1	0	Non-STEM	1980	'76 - '80	PhysSci	1990	'86 - '90	28.1311
1	0	Non-STEM	1980	'76 - '80	PhysSci	2005	'01 - '05	26.6603
1	0	Non-STEM	1980	'76 - '80	SocialSci	1980	'76 - '80	28.5879
1	0	Non-STEM	1980	'76 - '80	SocialSci	1985	'81 - '85	315.9999
1	0	Non-STEM	1980	'76 - '80	SocialSci	1990	'86 - '90	612.6287
1	0	Non-STEM	1980	'76 - '80	SocialSci	1995	'91 - '95	1003.3449
1	0	Non-STEM	1980	'76 - '80	SocialSci	2000	'96 - '00	715.5673
1	0	Non-STEM	1980	'76 - '80	SocialSci	2005	'01 - '05	320.1804
1	0	Non-STEM	1980	'76 - '80	SocialSci	2010	'06 - '10	176.0838
1	0	Non-STEM	1980	'76 - '80	STEM-Related	1995	'91 - '95	116.2938
1	0	Non-STEM	1980	'76 - '80	STEM-Related	2000	'96 - '00	84.8502
1	0	Non-STEM	1980	'76 - '80	STEM-Related	2005	'01 - '05	102.2194
1	0	Non-STEM	1980	'76 - '80	STEM-Related	2010	'06 - '10	24.3859
1	0	Non-STEM	1985	'81 - '85	Eng	1995	'91 - '95	76.0203
1	0	Non-STEM	1985	'81 - '85	Eng	2000	'96 - '00	25.1625
1	0	Non-STEM	1985	'81 - '85	LifeSci	1990	'86 - '90	130.5434
1	0	Non-STEM	1985	'81 - '85	LifeSci	1995	'91 - '95	166.0067
1	0	Non-STEM	1985	'81 - '85	LifeSci	2000	'96 - '00	245.9417
1	0	Non-STEM	1985	'81 - '85	LifeSci	2005	'01 - '05	92.5559
1	0	Non-STEM	1985	'81 - '85	LifeSci	2010	'06 - '10	26.4635
1	0	Non-STEM	1985	'81 - '85	MathCompSci	1990	'86 - '90	50.271
1	0	Non-STEM	1985	'81 - '85	MathCompSci	1995	'91 - '95	39.5254
1	0	Non-STEM	1985	'81 - '85	MathCompSci	2000	'96 - '00	143.002
1	0	Non-STEM	1985	'81 - '85	PhysSci	1990	'86 - '90	73.4771
1	0	Non-STEM	1985	'81 - '85	PhysSci	1995	'91 - '95	39.8966
1	0	Non-STEM	1985	'81 - '85	PhysSci	2000	'96 - '00	8.0139
1	0	Non-STEM	1985	'81 - '85	SocialSci	1985	'81 - '85	11.3611
1	0	Non-STEM	1985	'81 - '85	SocialSci	1990	'86 - '90	265.3374
1	0	Non-STEM	1985	'81 - '85	SocialSci	1995	'91 - '95	743.7044
1	0	Non-STEM	1985	'81 - '85	SocialSci	2000	'96 - '00	679.4262
1	0	Non-STEM	1985	'81 - '85	SocialSci	2005	'01 - '05	445.3116
1	0	Non-STEM	1985	'81 - '85	SocialSci	2010	'06 - '10	176.45
1	0	Non-STEM	1985	'81 - '85	STEM-Related	1990	'86 - '90	41.9191
1	0	Non-STEM	1985	'81 - '85	STEM-Related	1995	'91 - '95	195.0677
1	0	Non-STEM	1985	'81 - '85	STEM-Related	2000	'96 - '00	98.9116
1	0	Non-STEM	1985	'81 - '85	STEM-Related	2005	'01 - '05	63.6036
1	0	Non-STEM	1985	'81 - '85	STEM-Related	2010	'06 - '10	101.064
1	0	Non-STEM	1990	'86 - '90	Eng	1995	'91 - '95	7.8197
1	0	Non-STEM	1990	'86 - '90	Eng	2000	'96 - '00	59.7658
1	0	Non-STEM	1990	'86 - '90	LifeSci	1995	'91 - '95	137.2709
1	0	Non-STEM	1990	'86 - '90	LifeSci	2000	'96 - '00	342.5654
1	0	Non-STEM	1990	'86 - '90	LifeSci	2005	'01 - '05	95.2118
1	0	Non-STEM	1990	'86 - '90	LifeSci	2010	'06 - '10	55.5992
1	0	Non-STEM	1990	'86 - '90	MathCompSci	1995	'91 - '95	31.3011
1	0	Non-STEM	1990	'86 - '90	MathCompSci	2000	'96 - '00	50.0393
1	0	Non-STEM	1990	'86 - '90	MathCompSci	2010	'06 - '10	27.9234
1	0	Non-STEM	1990	'86 - '90	Non-STEM	2010	'06 - '10	11.4591
1	0	Non-STEM	1990	'86 - '90	PhysSci	1995	'91 - '95	97.9868
1	0	Non-STEM	1990	'86 - '90	PhysSci	2000	'96 - '00	51.1649
1	0	Non-STEM	1990	'86 - '90	PhysSci	2005	'01 - '05	26.036
1	0	Non-STEM	1990	'86 - '90	SocialSci	1995	'91 - '95	395.6627
1	0	Non-STEM	1990	'86 - '90	SocialSci	2000	'96 - '00	1165.988
1	0	Non-STEM	1990	'86 - '90	SocialSci	2005	'01 - '05	631.4423
1	0	Non-STEM	1990	'86 - '90	SocialSci	2010	'06 - '10	468.8652
1	0	Non-STEM	1990	'86 - '90	STEM-Related	1995	'91 - '95	54.1444
1	0	Non-STEM	1990	'86 - '90	STEM-Related	2000	'96 - '00	237.2941
1	0	Non-STEM	1990	'86 - '90	STEM-Related	2005	'01 - '05	76.1911
1	0	Non-STEM	1990	'86 - '90	STEM-Related	2010	'06 - '10	52.4569
1	0	Non-STEM	1995	'91 - '95	Eng	2000	'96 - '00	6.52
1	0	Non-STEM	1995	'91 - '95	Eng	2005	'01 - '05	17.0999
1	0	Non-STEM	1995	'91 - '95	LifeSci	2000	'96 - '00	118.4082
1	0	Non-STEM	1995	'91 - '95	LifeSci	2005	'01 - '05	130.7681
1	0	Non-STEM	1995	'91 - '95	LifeSci	2010	'06 - '10	50.7293
1	0	Non-STEM	1995	'91 - '95	MathCompSci	2010	'06 - '10	15.2163
1	0	Non-STEM	1995	'91 - '95	PhysSci	2000	'96 - '00	103.582
1	0	Non-STEM	1995	'91 - '95	SocialSci	2000	'96 - '00	377.0158
1	0	Non-STEM	1995	'91 - '95	SocialSci	2005	'01 - '05	1111.2346
1	0	Non-STEM	1995	'91 - '95	SocialSci	2010	'06 - '10	361.4124
1	0	Non-STEM	1995	'91 - '95	STEM-Related	2000	'96 - '00	84.5812
1	0	Non-STEM	1995	'91 - '95	STEM-Related	2005	'01 - '05	90.7996
1	0	Non-STEM	1995	'91 - '95	STEM-Related	2010	'06 - '10	49.0506
1	0	Non-STEM	2000	'96 - '00	LifeSci	2005	'01 - '05	140.6611
1	0	Non-STEM	2000	'96 - '00	LifeSci	2010	'06 - '10	9.4003
1	0	Non-STEM	2000	'96 - '00	MathCompSci	2010	'06 - '10	26.1608
1	0	Non-STEM	2000	'96 - '00	PhysSci	2005	'01 - '05	19.791
1	0	Non-STEM	2000	'96 - '00	SocialSci	2005	'01 - '05	190.9628
1	0	Non-STEM	2000	'96 - '00	SocialSci	2010	'06 - '10	538.1143
1	0	Non-STEM	2000	'96 - '00	STEM-Related	2005	'01 - '05	6.5604
1	0	Non-STEM	2000	'96 - '00	STEM-Related	2010	'06 - '10	114.8503
1	0	PhysSci	1975	'71 - '75	Eng	1980	'76 - '80	29.6251
1	0	PhysSci	1975	'71 - '75	Eng	1985	'81 - '85	28.6832
1	0	PhysSci	1975	'71 - '75	Eng	1990	'86 - '90	29.8176
1	0	PhysSci	1975	'71 - '75	Eng	1995	'91 - '95	73.7323
1	0	PhysSci	1975	'71 - '75	LifeSci	1975	'71 - '75	54.5071
1	0	PhysSci	1975	'71 - '75	LifeSci	1980	'76 - '80	330.3558
1	0	PhysSci	1975	'71 - '75	LifeSci	1985	'81 - '85	187.5796
1	0	PhysSci	1975	'71 - '75	LifeSci	1990	'86 - '90	101.4839
1	0	PhysSci	1975	'71 - '75	LifeSci	2000	'96 - '00	24.4323
1	0	PhysSci	1975	'71 - '75	LifeSci	2010	'06 - '10	25.5091
1	0	PhysSci	1975	'71 - '75	MathCompSci	1995	'91 - '95	4.5521
1	0	PhysSci	1975	'71 - '75	PhysSci	1975	'71 - '75	9.0236
1	0	PhysSci	1975	'71 - '75	PhysSci	1980	'76 - '80	548.5599
1	0	PhysSci	1975	'71 - '75	PhysSci	1985	'81 - '85	429.5625
1	0	PhysSci	1975	'71 - '75	PhysSci	1990	'86 - '90	107.0047
1	0	PhysSci	1975	'71 - '75	SocialSci	1980	'76 - '80	28.5375
1	0	PhysSci	1975	'71 - '75	SocialSci	1990	'86 - '90	28.5468
1	0	PhysSci	1975	'71 - '75	STEM-Related	1985	'81 - '85	47.6
1	0	PhysSci	1980	'76 - '80	Eng	1985	'81 - '85	29.4434
1	0	PhysSci	1980	'76 - '80	Eng	1990	'86 - '90	74.921
1	0	PhysSci	1980	'76 - '80	Eng	1995	'91 - '95	67.62
1	0	PhysSci	1980	'76 - '80	Eng	2000	'96 - '00	9.5788
1	0	PhysSci	1980	'76 - '80	Eng	2010	'06 - '10	26.8694
1	0	PhysSci	1980	'76 - '80	LifeSci	1985	'81 - '85	252.5995
1	0	PhysSci	1980	'76 - '80	LifeSci	1990	'86 - '90	144.2654
1	0	PhysSci	1980	'76 - '80	LifeSci	1995	'91 - '95	81.7325
1	0	PhysSci	1980	'76 - '80	LifeSci	2000	'96 - '00	9.152
1	0	PhysSci	1980	'76 - '80	LifeSci	2005	'01 - '05	47.8112
1	0	PhysSci	1980	'76 - '80	LifeSci	2010	'06 - '10	19.8124
1	0	PhysSci	1980	'76 - '80	MathCompSci	1990	'86 - '90	49.7585
1	0	PhysSci	1980	'76 - '80	MathCompSci	1995	'91 - '95	8.6298
1	0	PhysSci	1980	'76 - '80	MathCompSci	2000	'96 - '00	24.8473
1	0	PhysSci	1980	'76 - '80	MathCompSci	2005	'01 - '05	3.8346
1	0	PhysSci	1980	'76 - '80	PhysSci	1985	'81 - '85	1183.4012
1	0	PhysSci	1980	'76 - '80	PhysSci	1990	'86 - '90	747.2635
1	0	PhysSci	1980	'76 - '80	PhysSci	1995	'91 - '95	35.6961
1	0	PhysSci	1980	'76 - '80	PhysSci	2000	'96 - '00	83.1475
1	0	PhysSci	1980	'76 - '80	PhysSci	2005	'01 - '05	26.6603
1	0	PhysSci	1980	'76 - '80	PhysSci	2010	'06 - '10	37.1992
1	0	PhysSci	1980	'76 - '80	SocialSci	1990	'86 - '90	14.3239
1	0	PhysSci	1980	'76 - '80	SocialSci	1995	'91 - '95	31.0123
1	0	PhysSci	1980	'76 - '80	SocialSci	2000	'96 - '00	31.0648
1	0	PhysSci	1980	'76 - '80	SocialSci	2005	'01 - '05	43.5601
1	0	PhysSci	1980	'76 - '80	STEM-Related	1990	'86 - '90	26.8659
1	0	PhysSci	1985	'81 - '85	Eng	1990	'86 - '90	58.6574
1	0	PhysSci	1985	'81 - '85	Eng	1995	'91 - '95	113.9611
1	0	PhysSci	1985	'81 - '85	Eng	2000	'96 - '00	56.0471
1	0	PhysSci	1985	'81 - '85	Eng	2005	'01 - '05	28.188
1	0	PhysSci	1985	'81 - '85	LifeSci	1990	'86 - '90	323.3568
1	0	PhysSci	1985	'81 - '85	LifeSci	1995	'91 - '95	521.9763
1	0	PhysSci	1985	'81 - '85	LifeSci	2000	'96 - '00	95.9685
1	0	PhysSci	1985	'81 - '85	LifeSci	2005	'01 - '05	55.6258
1	0	PhysSci	1985	'81 - '85	MathCompSci	1990	'86 - '90	30.714
1	0	PhysSci	1985	'81 - '85	MathCompSci	1995	'91 - '95	25.7828
1	0	PhysSci	1985	'81 - '85	PhysSci	1990	'86 - '90	1430.2695
1	0	PhysSci	1985	'81 - '85	PhysSci	1995	'91 - '95	1424.6695
1	0	PhysSci	1985	'81 - '85	PhysSci	2000	'96 - '00	239.5181
1	0	PhysSci	1985	'81 - '85	PhysSci	2005	'01 - '05	136.3493
1	0	PhysSci	1985	'81 - '85	PhysSci	2010	'06 - '10	25.4593
1	0	PhysSci	1985	'81 - '85	SocialSci	1995	'91 - '95	61.2783
1	0	PhysSci	1985	'81 - '85	SocialSci	2010	'06 - '10	79.7025
1	0	PhysSci	1985	'81 - '85	STEM-Related	1990	'86 - '90	10.525
1	0	PhysSci	1990	'86 - '90	Eng	1995	'91 - '95	94.1744
1	0	PhysSci	1990	'86 - '90	Eng	2000	'96 - '00	111.4548
1	0	PhysSci	1990	'86 - '90	Eng	2005	'01 - '05	33.5623
1	0	PhysSci	1990	'86 - '90	LifeSci	1995	'91 - '95	387.2422
1	0	PhysSci	1990	'86 - '90	LifeSci	2000	'96 - '00	415.6877
1	0	PhysSci	1990	'86 - '90	LifeSci	2005	'01 - '05	22.182
1	0	PhysSci	1990	'86 - '90	MathCompSci	2000	'96 - '00	10.3306
1	0	PhysSci	1990	'86 - '90	PhysSci	1990	'86 - '90	59.6094
1	0	PhysSci	1990	'86 - '90	PhysSci	1995	'91 - '95	1878.1818
1	0	PhysSci	1990	'86 - '90	PhysSci	2000	'96 - '00	925.3088
1	0	PhysSci	1990	'86 - '90	PhysSci	2005	'01 - '05	241.8907
1	0	PhysSci	1990	'86 - '90	PhysSci	2010	'06 - '10	33.2114
1	0	PhysSci	1990	'86 - '90	SocialSci	2000	'96 - '00	53.8313
1	0	PhysSci	1990	'86 - '90	SocialSci	2010	'06 - '10	28.6144
1	0	PhysSci	1990	'86 - '90	STEM-Related	1995	'91 - '95	25.0055
1	0	PhysSci	1990	'86 - '90	STEM-Related	2000	'96 - '00	17.5539
1	0	PhysSci	1990	'86 - '90	STEM-Related	2005	'01 - '05	36.2426
1	0	PhysSci	1990	'86 - '90	STEM-Related	2010	'06 - '10	24.9685
1	0	PhysSci	1995	'91 - '95	Eng	2000	'96 - '00	79.7682
1	0	PhysSci	1995	'91 - '95	Eng	2005	'01 - '05	135.0232
1	0	PhysSci	1995	'91 - '95	LifeSci	1995	'91 - '95	29.8936
1	0	PhysSci	1995	'91 - '95	LifeSci	2000	'96 - '00	366.4842
1	0	PhysSci	1995	'91 - '95	LifeSci	2005	'01 - '05	521.8032
1	0	PhysSci	1995	'91 - '95	PhysSci	1995	'91 - '95	27.0064
1	0	PhysSci	1995	'91 - '95	PhysSci	2000	'96 - '00	1696.5184
1	0	PhysSci	1995	'91 - '95	PhysSci	2005	'01 - '05	696.0611
1	0	PhysSci	1995	'91 - '95	PhysSci	2010	'06 - '10	63.8872
1	0	PhysSci	1995	'91 - '95	SocialSci	2000	'96 - '00	27.1258
1	0	PhysSci	1995	'91 - '95	SocialSci	2005	'01 - '05	37.6154
1	0	PhysSci	1995	'91 - '95	SocialSci	2010	'06 - '10	25.7149
1	0	PhysSci	1995	'91 - '95	STEM-Related	2000	'96 - '00	9.2562
1	0	PhysSci	1995	'91 - '95	STEM-Related	2005	'01 - '05	53.8582
1	0	PhysSci	2000	'96 - '00	Eng	2005	'01 - '05	170.273
1	0	PhysSci	2000	'96 - '00	Eng	2010	'06 - '10	107.1083
1	0	PhysSci	2000	'96 - '00	LifeSci	2005	'01 - '05	269.1491
1	0	PhysSci	2000	'96 - '00	LifeSci	2010	'06 - '10	308.7115
1	0	PhysSci	2000	'96 - '00	PhysSci	2005	'01 - '05	1901.3816
1	0	PhysSci	2000	'96 - '00	PhysSci	2010	'06 - '10	881.1375
1	0	PhysSci	2000	'96 - '00	SocialSci	2010	'06 - '10	104.3386
1	0	PhysSci	2000	'96 - '00	STEM-Related	2005	'01 - '05	28.6238
1	0	PhysSci	2000	'96 - '00	STEM-Related	2010	'06 - '10	33.3904
1	0	SocialSci	1975	'71 - '75	Eng	1985	'81 - '85	29.4434
1	0	SocialSci	1975	'71 - '75	LifeSci	1980	'76 - '80	30.5248
1	0	SocialSci	1975	'71 - '75	LifeSci	1985	'81 - '85	82.4443
1	0	SocialSci	1975	'71 - '75	LifeSci	1990	'86 - '90	30.4465
1	0	SocialSci	1975	'71 - '75	LifeSci	1995	'91 - '95	91.1036
1	0	SocialSci	1975	'71 - '75	MathCompSci	1985	'81 - '85	21.8768
1	0	SocialSci	1975	'71 - '75	Non-STEM	1995	'91 - '95	28.5879
1	0	SocialSci	1975	'71 - '75	SocialSci	1975	'71 - '75	110.7967
1	0	SocialSci	1975	'71 - '75	SocialSci	1980	'76 - '80	2347.2502
1	0	SocialSci	1975	'71 - '75	SocialSci	1985	'81 - '85	3447.8616
1	0	SocialSci	1975	'71 - '75	SocialSci	1990	'86 - '90	1163.9346
1	0	SocialSci	1975	'71 - '75	SocialSci	1995	'91 - '95	824.9845
1	0	SocialSci	1975	'71 - '75	SocialSci	2000	'96 - '00	244.4095
1	0	SocialSci	1975	'71 - '75	SocialSci	2005	'01 - '05	275.3825
1	0	SocialSci	1975	'71 - '75	SocialSci	2010	'06 - '10	36.4249
1	0	SocialSci	1975	'71 - '75	STEM-Related	1985	'81 - '85	40.7408
1	0	SocialSci	1975	'71 - '75	STEM-Related	1990	'86 - '90	16.9862
1	0	SocialSci	1975	'71 - '75	STEM-Related	1995	'91 - '95	32.6295
1	0	SocialSci	1975	'71 - '75	STEM-Related	2000	'96 - '00	153.0121
1	0	SocialSci	1975	'71 - '75	STEM-Related	2005	'01 - '05	57.7068
1	0	SocialSci	1980	'76 - '80	Eng	1990	'86 - '90	77.5553
1	0	SocialSci	1980	'76 - '80	Eng	2005	'01 - '05	11.9357
1	0	SocialSci	1980	'76 - '80	LifeSci	1985	'81 - '85	27.4461
1	0	SocialSci	1980	'76 - '80	LifeSci	1990	'86 - '90	39.9491
1	0	SocialSci	1980	'76 - '80	LifeSci	1995	'91 - '95	85.8175
1	0	SocialSci	1980	'76 - '80	LifeSci	2000	'96 - '00	17.7817
1	0	SocialSci	1980	'76 - '80	MathCompSci	1990	'86 - '90	39.6648
1	0	SocialSci	1980	'76 - '80	MathCompSci	1995	'91 - '95	29.4768
1	0	SocialSci	1980	'76 - '80	PhysSci	1990	'86 - '90	29.1083
1	0	SocialSci	1980	'76 - '80	PhysSci	1995	'91 - '95	27.2293
1	0	SocialSci	1980	'76 - '80	SocialSci	1980	'76 - '80	30.4223
1	0	SocialSci	1980	'76 - '80	SocialSci	1985	'81 - '85	2917.3966
1	0	SocialSci	1980	'76 - '80	SocialSci	1990	'86 - '90	2901.7066
1	0	SocialSci	1980	'76 - '80	SocialSci	1995	'91 - '95	1026.7388
1	0	SocialSci	1980	'76 - '80	SocialSci	2000	'96 - '00	731.521
1	0	SocialSci	1980	'76 - '80	SocialSci	2005	'01 - '05	222.824
1	0	SocialSci	1980	'76 - '80	SocialSci	2010	'06 - '10	197.1724
1	0	SocialSci	1980	'76 - '80	STEM-Related	1985	'81 - '85	58.0498
1	0	SocialSci	1980	'76 - '80	STEM-Related	1995	'91 - '95	66.9067
1	0	SocialSci	1980	'76 - '80	STEM-Related	2000	'96 - '00	111.2445
1	0	SocialSci	1980	'76 - '80	STEM-Related	2005	'01 - '05	85.0928
1	0	SocialSci	1980	'76 - '80	STEM-Related	2010	'06 - '10	60.7413
1	0	SocialSci	1985	'81 - '85	Eng	1990	'86 - '90	57.9719
1	0	SocialSci	1985	'81 - '85	Eng	1995	'91 - '95	58.5609
1	0	SocialSci	1985	'81 - '85	LifeSci	1995	'91 - '95	114.2206
1	0	SocialSci	1985	'81 - '85	LifeSci	2000	'96 - '00	35.5778
1	0	SocialSci	1985	'81 - '85	MathCompSci	1995	'91 - '95	39.882
1	0	SocialSci	1985	'81 - '85	MathCompSci	2005	'01 - '05	36.409
1	0	SocialSci	1985	'81 - '85	PhysSci	1990	'86 - '90	31.2675
1	0	SocialSci	1985	'81 - '85	SocialSci	1985	'81 - '85	55.241
1	0	SocialSci	1985	'81 - '85	SocialSci	1990	'86 - '90	2688.32
1	0	SocialSci	1985	'81 - '85	SocialSci	1995	'91 - '95	3695.3348
1	0	SocialSci	1985	'81 - '85	SocialSci	2000	'96 - '00	1405.0328
1	0	SocialSci	1985	'81 - '85	SocialSci	2005	'01 - '05	578.463
1	0	SocialSci	1985	'81 - '85	SocialSci	2010	'06 - '10	90.1399
1	0	SocialSci	1985	'81 - '85	STEM-Related	1995	'91 - '95	58.6545
1	0	SocialSci	1985	'81 - '85	STEM-Related	2000	'96 - '00	57.25
1	0	SocialSci	1985	'81 - '85	STEM-Related	2005	'01 - '05	29.264
1	0	SocialSci	1990	'86 - '90	LifeSci	1995	'91 - '95	58.7764
1	0	SocialSci	1990	'86 - '90	LifeSci	2000	'96 - '00	170.6987
1	0	SocialSci	1990	'86 - '90	LifeSci	2005	'01 - '05	30.445
1	0	SocialSci	1990	'86 - '90	MathCompSci	1995	'91 - '95	35.8291
1	0	SocialSci	1990	'86 - '90	MathCompSci	2005	'01 - '05	5.166
1	0	SocialSci	1990	'86 - '90	MathCompSci	2010	'06 - '10	15.402
1	0	SocialSci	1990	'86 - '90	PhysSci	2000	'96 - '00	7.616
1	0	SocialSci	1990	'86 - '90	PhysSci	2005	'01 - '05	7.8487
1	0	SocialSci	1990	'86 - '90	SocialSci	1990	'86 - '90	59.5086
1	0	SocialSci	1990	'86 - '90	SocialSci	1995	'91 - '95	2804.1683
1	0	SocialSci	1990	'86 - '90	SocialSci	2000	'96 - '00	4200.0752
1	0	SocialSci	1990	'86 - '90	SocialSci	2005	'01 - '05	1419.2548
1	0	SocialSci	1990	'86 - '90	SocialSci	2010	'06 - '10	330.5579
1	0	SocialSci	1990	'86 - '90	STEM-Related	1995	'91 - '95	50.7993
1	0	SocialSci	1990	'86 - '90	STEM-Related	2000	'96 - '00	107.1279
1	0	SocialSci	1990	'86 - '90	STEM-Related	2005	'01 - '05	97.7315
1	0	SocialSci	1990	'86 - '90	STEM-Related	2010	'06 - '10	92.7155
1	0	SocialSci	1995	'91 - '95	Eng	2000	'96 - '00	25.8372
1	0	SocialSci	1995	'91 - '95	Eng	2010	'06 - '10	9.3677
1	0	SocialSci	1995	'91 - '95	LifeSci	2000	'96 - '00	181.5913
1	0	SocialSci	1995	'91 - '95	LifeSci	2005	'01 - '05	225.1227
1	0	SocialSci	1995	'91 - '95	LifeSci	2010	'06 - '10	27.7444
1	0	SocialSci	1995	'91 - '95	SocialSci	1995	'91 - '95	11.5718
1	0	SocialSci	1995	'91 - '95	SocialSci	2000	'96 - '00	4383.0425
1	0	SocialSci	1995	'91 - '95	SocialSci	2005	'01 - '05	5604.6898
1	0	SocialSci	1995	'91 - '95	SocialSci	2010	'06 - '10	1349.9832
1	0	SocialSci	1995	'91 - '95	STEM-Related	2000	'96 - '00	139.388
1	0	SocialSci	1995	'91 - '95	STEM-Related	2005	'01 - '05	303.8876
1	0	SocialSci	1995	'91 - '95	STEM-Related	2010	'06 - '10	121.4473
1	0	SocialSci	2000	'96 - '00	Eng	2010	'06 - '10	10.8215
1	0	SocialSci	2000	'96 - '00	LifeSci	2005	'01 - '05	212.1829
1	0	SocialSci	2000	'96 - '00	LifeSci	2010	'06 - '10	183.1036
1	0	SocialSci	2000	'96 - '00	MathCompSci	2010	'06 - '10	46.585
1	0	SocialSci	2000	'96 - '00	PhysSci	2010	'06 - '10	24.3426
1	0	SocialSci	2000	'96 - '00	SocialSci	2000	'96 - '00	9.2234
1	0	SocialSci	2000	'96 - '00	SocialSci	2005	'01 - '05	3817.7826
1	0	SocialSci	2000	'96 - '00	SocialSci	2010	'06 - '10	3994.5157
1	0	SocialSci	2000	'96 - '00	STEM-Related	2005	'01 - '05	28.0951
1	0	SocialSci	2000	'96 - '00	STEM-Related	2010	'06 - '10	168.9842
1	0	STEM-Related	1975	'71 - '75	LifeSci	1980	'76 - '80	58.7112
1	0	STEM-Related	1975	'71 - '75	LifeSci	1985	'81 - '85	82.2836
1	0	STEM-Related	1975	'71 - '75	LifeSci	1990	'86 - '90	113.582
1	0	STEM-Related	1975	'71 - '75	LifeSci	1995	'91 - '95	85.5368
1	0	STEM-Related	1975	'71 - '75	LifeSci	2000	'96 - '00	27.5486
1	0	STEM-Related	1975	'71 - '75	LifeSci	2005	'01 - '05	58.1604
1	0	STEM-Related	1975	'71 - '75	MathCompSci	2010	'06 - '10	27.5969
1	0	STEM-Related	1975	'71 - '75	PhysSci	1985	'81 - '85	27.5172
1	0	STEM-Related	1975	'71 - '75	PhysSci	1995	'91 - '95	29.2093
1	0	STEM-Related	1975	'71 - '75	SocialSci	1980	'76 - '80	30.4223
1	0	STEM-Related	1975	'71 - '75	SocialSci	1985	'81 - '85	30.4223
1	0	STEM-Related	1975	'71 - '75	SocialSci	1990	'86 - '90	338.403
1	0	STEM-Related	1975	'71 - '75	SocialSci	1995	'91 - '95	125.9686
1	0	STEM-Related	1975	'71 - '75	SocialSci	2000	'96 - '00	98.2284
1	0	STEM-Related	1975	'71 - '75	SocialSci	2005	'01 - '05	27.6974
1	0	STEM-Related	1975	'71 - '75	SocialSci	2010	'06 - '10	25.7708
1	0	STEM-Related	1975	'71 - '75	STEM-Related	1980	'76 - '80	140.5101
1	0	STEM-Related	1975	'71 - '75	STEM-Related	1985	'81 - '85	366.8643
1	0	STEM-Related	1975	'71 - '75	STEM-Related	1990	'86 - '90	464.9355
1	0	STEM-Related	1975	'71 - '75	STEM-Related	1995	'91 - '95	495.8991
1	0	STEM-Related	1975	'71 - '75	STEM-Related	2000	'96 - '00	390.6293
1	0	STEM-Related	1975	'71 - '75	STEM-Related	2005	'01 - '05	295.0599
1	0	STEM-Related	1975	'71 - '75	STEM-Related	2010	'06 - '10	165.1847
1	0	STEM-Related	1980	'76 - '80	Eng	2000	'96 - '00	25.1625
1	0	STEM-Related	1980	'76 - '80	Eng	2010	'06 - '10	9.4502
1	0	STEM-Related	1980	'76 - '80	LifeSci	1985	'81 - '85	83.7205
1	0	STEM-Related	1980	'76 - '80	LifeSci	1990	'86 - '90	177.5543
1	0	STEM-Related	1980	'76 - '80	LifeSci	1995	'91 - '95	87.9278
1	0	STEM-Related	1980	'76 - '80	LifeSci	2000	'96 - '00	24.973
1	0	STEM-Related	1980	'76 - '80	LifeSci	2005	'01 - '05	27.3311
1	0	STEM-Related	1980	'76 - '80	LifeSci	2010	'06 - '10	53.7784
1	0	STEM-Related	1980	'76 - '80	SocialSci	1985	'81 - '85	27.9039
1	0	STEM-Related	1980	'76 - '80	SocialSci	1990	'86 - '90	97.5556
1	0	STEM-Related	1980	'76 - '80	SocialSci	1995	'91 - '95	89.1007
1	0	STEM-Related	1980	'76 - '80	SocialSci	2000	'96 - '00	100.9554
1	0	STEM-Related	1980	'76 - '80	SocialSci	2005	'01 - '05	124.7749
1	0	STEM-Related	1980	'76 - '80	SocialSci	2010	'06 - '10	12.2335
1	0	STEM-Related	1980	'76 - '80	STEM-Related	1980	'76 - '80	31.447
1	0	STEM-Related	1980	'76 - '80	STEM-Related	1985	'81 - '85	138.0515
1	0	STEM-Related	1980	'76 - '80	STEM-Related	1990	'86 - '90	539.4979
1	0	STEM-Related	1980	'76 - '80	STEM-Related	1995	'91 - '95	423.1539
1	0	STEM-Related	1980	'76 - '80	STEM-Related	2000	'96 - '00	537.674
1	0	STEM-Related	1980	'76 - '80	STEM-Related	2005	'01 - '05	592.1252
1	0	STEM-Related	1980	'76 - '80	STEM-Related	2010	'06 - '10	357.9863
1	0	STEM-Related	1985	'81 - '85	LifeSci	1990	'86 - '90	65.7991
1	0	STEM-Related	1985	'81 - '85	LifeSci	1995	'91 - '95	216.83
1	0	STEM-Related	1985	'81 - '85	LifeSci	2000	'96 - '00	177.471
1	0	STEM-Related	1985	'81 - '85	LifeSci	2005	'01 - '05	60.03
1	0	STEM-Related	1985	'81 - '85	LifeSci	2010	'06 - '10	26.5804
1	0	STEM-Related	1985	'81 - '85	PhysSci	1995	'91 - '95	25.1101
1	0	STEM-Related	1985	'81 - '85	SocialSci	1990	'86 - '90	56.4996
1	0	STEM-Related	1985	'81 - '85	SocialSci	2000	'96 - '00	117.866
1	0	STEM-Related	1985	'81 - '85	SocialSci	2005	'01 - '05	119.7535
1	0	STEM-Related	1985	'81 - '85	SocialSci	2010	'06 - '10	89.9511
1	0	STEM-Related	1985	'81 - '85	STEM-Related	1990	'86 - '90	62.4989
1	0	STEM-Related	1985	'81 - '85	STEM-Related	1995	'91 - '95	306.8494
1	0	STEM-Related	1985	'81 - '85	STEM-Related	2000	'96 - '00	258.4187
1	0	STEM-Related	1985	'81 - '85	STEM-Related	2005	'01 - '05	482.3768
1	0	STEM-Related	1985	'81 - '85	STEM-Related	2010	'06 - '10	375.8977
1	0	STEM-Related	1990	'86 - '90	LifeSci	1995	'91 - '95	120.2436
1	0	STEM-Related	1990	'86 - '90	LifeSci	2000	'96 - '00	91.0794
1	0	STEM-Related	1990	'86 - '90	LifeSci	2005	'01 - '05	28.4234
1	0	STEM-Related	1990	'86 - '90	PhysSci	2000	'96 - '00	12.5977
1	0	STEM-Related	1990	'86 - '90	SocialSci	1990	'86 - '90	30.4441
1	0	STEM-Related	1990	'86 - '90	SocialSci	1995	'91 - '95	29.3512
1	0	STEM-Related	1990	'86 - '90	SocialSci	2000	'96 - '00	41.2538
1	0	STEM-Related	1990	'86 - '90	SocialSci	2005	'01 - '05	117.0072
1	0	STEM-Related	1990	'86 - '90	SocialSci	2010	'06 - '10	105.5504
1	0	STEM-Related	1990	'86 - '90	STEM-Related	1995	'91 - '95	112.6294
1	0	STEM-Related	1990	'86 - '90	STEM-Related	2000	'96 - '00	476.1166
1	0	STEM-Related	1990	'86 - '90	STEM-Related	2005	'01 - '05	400.6791
1	0	STEM-Related	1990	'86 - '90	STEM-Related	2010	'06 - '10	350.9136
1	0	STEM-Related	1995	'91 - '95	LifeSci	1995	'91 - '95	29.449
1	0	STEM-Related	1995	'91 - '95	LifeSci	2000	'96 - '00	95.2811
1	0	STEM-Related	1995	'91 - '95	LifeSci	2005	'01 - '05	64.9193
1	0	STEM-Related	1995	'91 - '95	LifeSci	2010	'06 - '10	8.1701
1	0	STEM-Related	1995	'91 - '95	MathCompSci	2000	'96 - '00	28.4872
1	0	STEM-Related	1995	'91 - '95	SocialSci	2005	'01 - '05	96.7731
1	0	STEM-Related	1995	'91 - '95	SocialSci	2010	'06 - '10	33.2491
1	0	STEM-Related	1995	'91 - '95	STEM-Related	2000	'96 - '00	169.7466
1	0	STEM-Related	1995	'91 - '95	STEM-Related	2005	'01 - '05	343.1716
1	0	STEM-Related	1995	'91 - '95	STEM-Related	2010	'06 - '10	268.8768
1	0	STEM-Related	2000	'96 - '00	LifeSci	2005	'01 - '05	76.5755
1	0	STEM-Related	2000	'96 - '00	LifeSci	2010	'06 - '10	80.4332
1	0	STEM-Related	2000	'96 - '00	PhysSci	2005	'01 - '05	29.3741
1	0	STEM-Related	2000	'96 - '00	STEM-Related	2005	'01 - '05	136.3662
1	0	STEM-Related	2000	'96 - '00	STEM-Related	2010	'06 - '10	197.122
1	1	Eng	1975	'71 - '75	Eng	1975	'71 - '75	223.5936
1	1	Eng	1975	'71 - '75	Eng	1980	'76 - '80	3075.1836
1	1	Eng	1975	'71 - '75	Eng	1985	'81 - '85	2461.1166
1	1	Eng	1975	'71 - '75	Eng	1990	'86 - '90	911.4193
1	1	Eng	1975	'71 - '75	Eng	1995	'91 - '95	228.3269
1	1	Eng	1975	'71 - '75	Eng	2000	'96 - '00	193.8184
1	1	Eng	1975	'71 - '75	Eng	2005	'01 - '05	64.026
1	1	Eng	1975	'71 - '75	Eng	2010	'06 - '10	28.4474
1	1	Eng	1975	'71 - '75	LifeSci	1980	'76 - '80	89.929
1	1	Eng	1975	'71 - '75	LifeSci	1985	'81 - '85	30.042
1	1	Eng	1975	'71 - '75	LifeSci	1990	'86 - '90	28.5373
1	1	Eng	1975	'71 - '75	MathCompSci	1980	'76 - '80	295.9868
1	1	Eng	1975	'71 - '75	MathCompSci	1985	'81 - '85	166.8616
1	1	Eng	1975	'71 - '75	MathCompSci	1990	'86 - '90	64.5405
1	1	Eng	1975	'71 - '75	MathCompSci	1995	'91 - '95	93.8555
1	1	Eng	1975	'71 - '75	MathCompSci	2000	'96 - '00	31.2474
1	1	Eng	1975	'71 - '75	MathCompSci	2005	'01 - '05	29.1752
1	1	Eng	1975	'71 - '75	MathCompSci	2010	'06 - '10	27.231
1	1	Eng	1975	'71 - '75	PhysSci	1975	'71 - '75	29.5347
1	1	Eng	1975	'71 - '75	PhysSci	1980	'76 - '80	152.0183
1	1	Eng	1975	'71 - '75	PhysSci	1985	'81 - '85	77.4718
1	1	Eng	1975	'71 - '75	PhysSci	2010	'06 - '10	29.1885
1	1	Eng	1975	'71 - '75	SocialSci	1975	'71 - '75	51.1427
1	1	Eng	1975	'71 - '75	SocialSci	1980	'76 - '80	58.047
1	1	Eng	1975	'71 - '75	SocialSci	1985	'81 - '85	63.3505
1	1	Eng	1975	'71 - '75	SocialSci	1990	'86 - '90	69.541
1	1	Eng	1975	'71 - '75	SocialSci	2005	'01 - '05	10.4353
1	1	Eng	1975	'71 - '75	STEM-Related	1985	'81 - '85	27.1946
1	1	Eng	1975	'71 - '75	STEM-Related	2000	'96 - '00	27.9582
1	1	Eng	1975	'71 - '75	STEM-Related	2005	'01 - '05	13.6026
1	1	Eng	1980	'76 - '80	Eng	1980	'76 - '80	67.2347
1	1	Eng	1980	'76 - '80	Eng	1985	'81 - '85	3019.5423
1	1	Eng	1980	'76 - '80	Eng	1990	'86 - '90	3652.5273
1	1	Eng	1980	'76 - '80	Eng	1995	'91 - '95	1146.3834
1	1	Eng	1980	'76 - '80	Eng	2000	'96 - '00	558.933
1	1	Eng	1980	'76 - '80	Eng	2005	'01 - '05	141.0752
1	1	Eng	1980	'76 - '80	Eng	2010	'06 - '10	89.666
1	1	Eng	1980	'76 - '80	LifeSci	1985	'81 - '85	86.6632
1	1	Eng	1980	'76 - '80	LifeSci	1990	'86 - '90	30.8667
1	1	Eng	1980	'76 - '80	LifeSci	2005	'01 - '05	28.0419
1	1	Eng	1980	'76 - '80	MathCompSci	1985	'81 - '85	258.4235
1	1	Eng	1980	'76 - '80	MathCompSci	1990	'86 - '90	338.2907
1	1	Eng	1980	'76 - '80	MathCompSci	1995	'91 - '95	70.9191
1	1	Eng	1980	'76 - '80	MathCompSci	2000	'96 - '00	83.2107
1	1	Eng	1980	'76 - '80	PhysSci	1985	'81 - '85	129.8081
1	1	Eng	1980	'76 - '80	PhysSci	1990	'86 - '90	149.6019
1	1	Eng	1980	'76 - '80	PhysSci	1995	'91 - '95	86.7222
1	1	Eng	1980	'76 - '80	PhysSci	2000	'96 - '00	51.3604
1	1	Eng	1980	'76 - '80	SocialSci	1990	'86 - '90	29.7235
1	1	Eng	1980	'76 - '80	SocialSci	2000	'96 - '00	110.4198
1	1	Eng	1980	'76 - '80	SocialSci	2005	'01 - '05	10.5648
1	1	Eng	1980	'76 - '80	STEM-Related	1990	'86 - '90	31.9609
1	1	Eng	1980	'76 - '80	STEM-Related	2000	'96 - '00	30.1891
1	1	Eng	1985	'81 - '85	Eng	1985	'81 - '85	174.5442
1	1	Eng	1985	'81 - '85	Eng	1990	'86 - '90	5032.5512
1	1	Eng	1985	'81 - '85	Eng	1995	'91 - '95	6662.9842
1	1	Eng	1985	'81 - '85	Eng	2000	'96 - '00	1869.0498
1	1	Eng	1985	'81 - '85	Eng	2005	'01 - '05	406.4593
1	1	Eng	1985	'81 - '85	Eng	2010	'06 - '10	259.7427
1	1	Eng	1985	'81 - '85	LifeSci	1990	'86 - '90	57.9367
1	1	Eng	1985	'81 - '85	LifeSci	1995	'91 - '95	95.6424
1	1	Eng	1985	'81 - '85	LifeSci	2000	'96 - '00	26.4419
1	1	Eng	1985	'81 - '85	LifeSci	2005	'01 - '05	58.0887
1	1	Eng	1985	'81 - '85	MathCompSci	1990	'86 - '90	249.0026
1	1	Eng	1985	'81 - '85	MathCompSci	1995	'91 - '95	439.0732
1	1	Eng	1985	'81 - '85	MathCompSci	2000	'96 - '00	131.5974
1	1	Eng	1985	'81 - '85	MathCompSci	2005	'01 - '05	57.2522
1	1	Eng	1985	'81 - '85	PhysSci	1990	'86 - '90	141.8915
1	1	Eng	1985	'81 - '85	PhysSci	1995	'91 - '95	322.2245
1	1	Eng	1985	'81 - '85	PhysSci	2000	'96 - '00	107.6361
1	1	Eng	1985	'81 - '85	PhysSci	2005	'01 - '05	28.7468
1	1	Eng	1985	'81 - '85	SocialSci	1990	'86 - '90	24.119
1	1	Eng	1985	'81 - '85	SocialSci	1995	'91 - '95	53.7439
1	1	Eng	1985	'81 - '85	SocialSci	2000	'96 - '00	146.0661
1	1	Eng	1985	'81 - '85	SocialSci	2005	'01 - '05	53.3529
1	1	Eng	1985	'81 - '85	SocialSci	2010	'06 - '10	51.3086
1	1	Eng	1985	'81 - '85	STEM-Related	2010	'06 - '10	13.1817
1	1	Eng	1990	'86 - '90	Eng	1990	'86 - '90	112.1167
1	1	Eng	1990	'86 - '90	Eng	1995	'91 - '95	4925.177
1	1	Eng	1990	'86 - '90	Eng	2000	'96 - '00	4895.2246
1	1	Eng	1990	'86 - '90	Eng	2005	'01 - '05	871.9345
1	1	Eng	1990	'86 - '90	Eng	2010	'06 - '10	279.1668
1	1	Eng	1990	'86 - '90	LifeSci	1995	'91 - '95	80.5883
1	1	Eng	1990	'86 - '90	LifeSci	2000	'96 - '00	169.3305
1	1	Eng	1990	'86 - '90	LifeSci	2005	'01 - '05	88.2248
1	1	Eng	1990	'86 - '90	LifeSci	2010	'06 - '10	28.298
1	1	Eng	1990	'86 - '90	MathCompSci	1995	'91 - '95	91.0164
1	1	Eng	1990	'86 - '90	MathCompSci	2000	'96 - '00	291.8564
1	1	Eng	1990	'86 - '90	MathCompSci	2005	'01 - '05	162.635
1	1	Eng	1990	'86 - '90	MathCompSci	2010	'06 - '10	60.1243
1	1	Eng	1990	'86 - '90	PhysSci	1990	'86 - '90	26.42
1	1	Eng	1990	'86 - '90	PhysSci	1995	'91 - '95	212.5856
1	1	Eng	1990	'86 - '90	PhysSci	2000	'96 - '00	313.8543
1	1	Eng	1990	'86 - '90	PhysSci	2005	'01 - '05	55.6724
1	1	Eng	1990	'86 - '90	PhysSci	2010	'06 - '10	54.8784
1	1	Eng	1990	'86 - '90	SocialSci	2000	'96 - '00	22.6842
1	1	Eng	1990	'86 - '90	SocialSci	2005	'01 - '05	39.1696
1	1	Eng	1990	'86 - '90	SocialSci	2010	'06 - '10	53.8895
1	1	Eng	1990	'86 - '90	STEM-Related	2005	'01 - '05	5.5446
1	1	Eng	1995	'91 - '95	Eng	1995	'91 - '95	99.9843
1	1	Eng	1995	'91 - '95	Eng	2000	'96 - '00	4297.95
1	1	Eng	1995	'91 - '95	Eng	2005	'01 - '05	2400.6092
1	1	Eng	1995	'91 - '95	Eng	2010	'06 - '10	469.0881
1	1	Eng	1995	'91 - '95	LifeSci	2000	'96 - '00	209.2127
1	1	Eng	1995	'91 - '95	LifeSci	2005	'01 - '05	184.2863
1	1	Eng	1995	'91 - '95	LifeSci	2010	'06 - '10	25.1287
1	1	Eng	1995	'91 - '95	MathCompSci	2000	'96 - '00	170.3306
1	1	Eng	1995	'91 - '95	MathCompSci	2005	'01 - '05	124.1945
1	1	Eng	1995	'91 - '95	MathCompSci	2010	'06 - '10	81.6085
1	1	Eng	1995	'91 - '95	Non-STEM	2010	'06 - '10	11.4477
1	1	Eng	1995	'91 - '95	PhysSci	2000	'96 - '00	265.2908
1	1	Eng	1995	'91 - '95	PhysSci	2005	'01 - '05	167.3705
1	1	Eng	1995	'91 - '95	PhysSci	2010	'06 - '10	57.5014
1	1	Eng	1995	'91 - '95	SocialSci	2000	'96 - '00	25.1079
1	1	Eng	1995	'91 - '95	SocialSci	2005	'01 - '05	88.0457
1	1	Eng	1995	'91 - '95	SocialSci	2010	'06 - '10	53.4857
1	1	Eng	1995	'91 - '95	STEM-Related	2000	'96 - '00	26.0281
1	1	Eng	1995	'91 - '95	STEM-Related	2005	'01 - '05	65.769
1	1	Eng	1995	'91 - '95	STEM-Related	2010	'06 - '10	6.0845
1	1	Eng	2000	'96 - '00	Eng	2000	'96 - '00	103.5081
1	1	Eng	2000	'96 - '00	Eng	2005	'01 - '05	3224.2323
1	1	Eng	2000	'96 - '00	Eng	2010	'06 - '10	1715.9395
1	1	Eng	2000	'96 - '00	LifeSci	2005	'01 - '05	60.766
1	1	Eng	2000	'96 - '00	LifeSci	2010	'06 - '10	165.8046
1	1	Eng	2000	'96 - '00	MathCompSci	2005	'01 - '05	151.1734
1	1	Eng	2000	'96 - '00	MathCompSci	2010	'06 - '10	96.7056
1	1	Eng	2000	'96 - '00	PhysSci	2005	'01 - '05	128.6579
1	1	Eng	2000	'96 - '00	PhysSci	2010	'06 - '10	183.6934
1	1	Eng	2000	'96 - '00	SocialSci	2005	'01 - '05	44.8057
1	1	Eng	2000	'96 - '00	SocialSci	2010	'06 - '10	26.3785
1	1	Eng	2000	'96 - '00	STEM-Related	2005	'01 - '05	28.9502
1	1	Eng	2000	'96 - '00	STEM-Related	2010	'06 - '10	3.4485
1	1	LifeSci	1975	'71 - '75	Eng	1980	'76 - '80	29.2812
1	1	LifeSci	1975	'71 - '75	Eng	1985	'81 - '85	118.4945
1	1	LifeSci	1975	'71 - '75	Eng	1995	'91 - '95	26.0292
1	1	LifeSci	1975	'71 - '75	LifeSci	1975	'71 - '75	154.6633
1	1	LifeSci	1975	'71 - '75	LifeSci	1980	'76 - '80	5330.6706
1	1	LifeSci	1975	'71 - '75	LifeSci	1985	'81 - '85	4564.3538
1	1	LifeSci	1975	'71 - '75	LifeSci	1990	'86 - '90	1086.4622
1	1	LifeSci	1975	'71 - '75	LifeSci	1995	'91 - '95	477.4023
1	1	LifeSci	1975	'71 - '75	LifeSci	2000	'96 - '00	163.7147
1	1	LifeSci	1975	'71 - '75	LifeSci	2005	'01 - '05	108.4225
1	1	LifeSci	1975	'71 - '75	MathCompSci	1985	'81 - '85	32.8398
1	1	LifeSci	1975	'71 - '75	MathCompSci	1995	'91 - '95	29.3534
1	1	LifeSci	1975	'71 - '75	PhysSci	1980	'76 - '80	94.9814
1	1	LifeSci	1975	'71 - '75	PhysSci	1985	'81 - '85	136.6189
1	1	LifeSci	1975	'71 - '75	PhysSci	1990	'86 - '90	43.2578
1	1	LifeSci	1975	'71 - '75	PhysSci	1995	'91 - '95	59.5528
1	1	LifeSci	1975	'71 - '75	SocialSci	1980	'76 - '80	146.1683
1	1	LifeSci	1975	'71 - '75	SocialSci	1985	'81 - '85	55.6169
1	1	LifeSci	1975	'71 - '75	SocialSci	1990	'86 - '90	175.9907
1	1	LifeSci	1975	'71 - '75	SocialSci	1995	'91 - '95	67.0891
1	1	LifeSci	1975	'71 - '75	STEM-Related	1975	'71 - '75	28.9229
1	1	LifeSci	1975	'71 - '75	STEM-Related	1980	'76 - '80	130.1777
1	1	LifeSci	1975	'71 - '75	STEM-Related	1985	'81 - '85	130.6089
1	1	LifeSci	1975	'71 - '75	STEM-Related	1990	'86 - '90	90.8284
1	1	LifeSci	1975	'71 - '75	STEM-Related	1995	'91 - '95	137.3169
1	1	LifeSci	1975	'71 - '75	STEM-Related	2000	'96 - '00	104.2403
1	1	LifeSci	1975	'71 - '75	STEM-Related	2010	'06 - '10	10.3685
1	1	LifeSci	1980	'76 - '80	Eng	1985	'81 - '85	163.4624
1	1	LifeSci	1980	'76 - '80	Eng	1990	'86 - '90	57.7127
1	1	LifeSci	1980	'76 - '80	Eng	1995	'91 - '95	81.0691
1	1	LifeSci	1980	'76 - '80	Eng	2000	'96 - '00	51.6424
1	1	LifeSci	1980	'76 - '80	Eng	2010	'06 - '10	28.0541
1	1	LifeSci	1980	'76 - '80	LifeSci	1980	'76 - '80	188.62
1	1	LifeSci	1980	'76 - '80	LifeSci	1985	'81 - '85	5779.2262
1	1	LifeSci	1980	'76 - '80	LifeSci	1990	'86 - '90	4248.8687
1	1	LifeSci	1980	'76 - '80	LifeSci	1995	'91 - '95	1526.3278
1	1	LifeSci	1980	'76 - '80	LifeSci	2000	'96 - '00	308.361
1	1	LifeSci	1980	'76 - '80	LifeSci	2005	'01 - '05	232.7189
1	1	LifeSci	1980	'76 - '80	LifeSci	2010	'06 - '10	28.3906
1	1	LifeSci	1980	'76 - '80	MathCompSci	1990	'86 - '90	91.0452
1	1	LifeSci	1980	'76 - '80	MathCompSci	1995	'91 - '95	11.1943
1	1	LifeSci	1980	'76 - '80	MathCompSci	2000	'96 - '00	9.468
1	1	LifeSci	1980	'76 - '80	PhysSci	1985	'81 - '85	240.0357
1	1	LifeSci	1980	'76 - '80	PhysSci	1990	'86 - '90	414.8353
1	1	LifeSci	1980	'76 - '80	PhysSci	1995	'91 - '95	122.4369
1	1	LifeSci	1980	'76 - '80	PhysSci	2000	'96 - '00	27.513
1	1	LifeSci	1980	'76 - '80	PhysSci	2005	'01 - '05	32.2883
1	1	LifeSci	1980	'76 - '80	SocialSci	1985	'81 - '85	93.9522
1	1	LifeSci	1980	'76 - '80	SocialSci	1990	'86 - '90	152.9731
1	1	LifeSci	1980	'76 - '80	SocialSci	1995	'91 - '95	68.1721
1	1	LifeSci	1980	'76 - '80	SocialSci	2000	'96 - '00	52.3166
1	1	LifeSci	1980	'76 - '80	STEM-Related	1985	'81 - '85	42.9402
1	1	LifeSci	1980	'76 - '80	STEM-Related	1990	'86 - '90	136.1533
1	1	LifeSci	1980	'76 - '80	STEM-Related	1995	'91 - '95	118.3491
1	1	LifeSci	1980	'76 - '80	STEM-Related	2000	'96 - '00	90.6651
1	1	LifeSci	1980	'76 - '80	STEM-Related	2005	'01 - '05	29.2527
1	1	LifeSci	1980	'76 - '80	STEM-Related	2010	'06 - '10	25.5811
1	1	LifeSci	1985	'81 - '85	Eng	1990	'86 - '90	55.8104
1	1	LifeSci	1985	'81 - '85	Eng	1995	'91 - '95	118.3941
1	1	LifeSci	1985	'81 - '85	Eng	2000	'96 - '00	26.0985
1	1	LifeSci	1985	'81 - '85	Eng	2005	'01 - '05	28.2628
1	1	LifeSci	1985	'81 - '85	Eng	2010	'06 - '10	29.0422
1	1	LifeSci	1985	'81 - '85	LifeSci	1985	'81 - '85	84.4627
1	1	LifeSci	1985	'81 - '85	LifeSci	1990	'86 - '90	4052.9089
1	1	LifeSci	1985	'81 - '85	LifeSci	1995	'91 - '95	4204.7049
1	1	LifeSci	1985	'81 - '85	LifeSci	2000	'96 - '00	1332.7538
1	1	LifeSci	1985	'81 - '85	LifeSci	2005	'01 - '05	268.2105
1	1	LifeSci	1985	'81 - '85	LifeSci	2010	'06 - '10	38.1045
1	1	LifeSci	1985	'81 - '85	MathCompSci	1995	'91 - '95	5.4966
1	1	LifeSci	1985	'81 - '85	MathCompSci	2000	'96 - '00	26.4016
1	1	LifeSci	1985	'81 - '85	PhysSci	1990	'86 - '90	147.0565
1	1	LifeSci	1985	'81 - '85	PhysSci	1995	'91 - '95	332.8013
1	1	LifeSci	1985	'81 - '85	PhysSci	2000	'96 - '00	88.7537
1	1	LifeSci	1985	'81 - '85	SocialSci	1990	'86 - '90	61.6171
1	1	LifeSci	1985	'81 - '85	SocialSci	1995	'91 - '95	100.9488
1	1	LifeSci	1985	'81 - '85	SocialSci	2000	'96 - '00	188.6363
1	1	LifeSci	1985	'81 - '85	SocialSci	2005	'01 - '05	24.924
1	1	LifeSci	1985	'81 - '85	SocialSci	2010	'06 - '10	28.9943
1	1	LifeSci	1985	'81 - '85	STEM-Related	1990	'86 - '90	3.9893
1	1	LifeSci	1985	'81 - '85	STEM-Related	1995	'91 - '95	147.3122
1	1	LifeSci	1985	'81 - '85	STEM-Related	2000	'96 - '00	107.6298
1	1	LifeSci	1985	'81 - '85	STEM-Related	2005	'01 - '05	58.1933
1	1	LifeSci	1985	'81 - '85	STEM-Related	2010	'06 - '10	44.5963
1	1	LifeSci	1990	'86 - '90	Eng	2000	'96 - '00	24.2518
1	1	LifeSci	1990	'86 - '90	Eng	2005	'01 - '05	28.4883
1	1	LifeSci	1990	'86 - '90	LifeSci	1990	'86 - '90	29.4777
1	1	LifeSci	1990	'86 - '90	LifeSci	1995	'91 - '95	4118.1522
1	1	LifeSci	1990	'86 - '90	LifeSci	2000	'96 - '00	3775.6078
1	1	LifeSci	1990	'86 - '90	LifeSci	2005	'01 - '05	627.2915
1	1	LifeSci	1990	'86 - '90	LifeSci	2010	'06 - '10	191.0264
1	1	LifeSci	1990	'86 - '90	PhysSci	1990	'86 - '90	30.1011
1	1	LifeSci	1990	'86 - '90	PhysSci	1995	'91 - '95	309.7526
1	1	LifeSci	1990	'86 - '90	PhysSci	2000	'96 - '00	130.8982
1	1	LifeSci	1990	'86 - '90	PhysSci	2005	'01 - '05	10.4111
1	1	LifeSci	1990	'86 - '90	SocialSci	1995	'91 - '95	32.7657
1	1	LifeSci	1990	'86 - '90	SocialSci	2000	'96 - '00	98.1895
1	1	LifeSci	1990	'86 - '90	SocialSci	2005	'01 - '05	117.6126
1	1	LifeSci	1990	'86 - '90	SocialSci	2010	'06 - '10	30.3999
1	1	LifeSci	1990	'86 - '90	STEM-Related	1995	'91 - '95	54.3353
1	1	LifeSci	1990	'86 - '90	STEM-Related	2000	'96 - '00	47.1779
1	1	LifeSci	1990	'86 - '90	STEM-Related	2005	'01 - '05	81.5175
1	1	LifeSci	1995	'91 - '95	Eng	2000	'96 - '00	24.5514
1	1	LifeSci	1995	'91 - '95	Eng	2005	'01 - '05	57.4981
1	1	LifeSci	1995	'91 - '95	Eng	2010	'06 - '10	28.4448
1	1	LifeSci	1995	'91 - '95	LifeSci	1995	'91 - '95	29.9251
1	1	LifeSci	1995	'91 - '95	LifeSci	2000	'96 - '00	3677.0803
1	1	LifeSci	1995	'91 - '95	LifeSci	2005	'01 - '05	3897.2979
1	1	LifeSci	1995	'91 - '95	LifeSci	2010	'06 - '10	863.1877
1	1	LifeSci	1995	'91 - '95	MathCompSci	2005	'01 - '05	29.3323
1	1	LifeSci	1995	'91 - '95	MathCompSci	2010	'06 - '10	25.2228
1	1	LifeSci	1995	'91 - '95	PhysSci	2000	'96 - '00	112.6075
1	1	LifeSci	1995	'91 - '95	PhysSci	2005	'01 - '05	238.852
1	1	LifeSci	1995	'91 - '95	SocialSci	2005	'01 - '05	79.0321
1	1	LifeSci	1995	'91 - '95	SocialSci	2010	'06 - '10	93.5595
1	1	LifeSci	1995	'91 - '95	STEM-Related	2000	'96 - '00	96.0709
1	1	LifeSci	1995	'91 - '95	STEM-Related	2005	'01 - '05	117.2963
1	1	LifeSci	1995	'91 - '95	STEM-Related	2010	'06 - '10	98.6537
1	1	LifeSci	2000	'96 - '00	Eng	2005	'01 - '05	120.8869
1	1	LifeSci	2000	'96 - '00	Eng	2010	'06 - '10	90.9263
1	1	LifeSci	2000	'96 - '00	LifeSci	2000	'96 - '00	62.8842
1	1	LifeSci	2000	'96 - '00	LifeSci	2005	'01 - '05	4369.515
1	1	LifeSci	2000	'96 - '00	LifeSci	2010	'06 - '10	3835.2368
1	1	LifeSci	2000	'96 - '00	MathCompSci	2005	'01 - '05	9.9567
1	1	LifeSci	2000	'96 - '00	MathCompSci	2010	'06 - '10	12.2113
1	1	LifeSci	2000	'96 - '00	PhysSci	2000	'96 - '00	30.4266
1	1	LifeSci	2000	'96 - '00	PhysSci	2005	'01 - '05	423.5194
1	1	LifeSci	2000	'96 - '00	PhysSci	2010	'06 - '10	187.5572
1	1	LifeSci	2000	'96 - '00	SocialSci	2005	'01 - '05	86.9852
1	1	LifeSci	2000	'96 - '00	SocialSci	2010	'06 - '10	73.7895
1	1	LifeSci	2000	'96 - '00	STEM-Related	2005	'01 - '05	79.824
1	1	LifeSci	2000	'96 - '00	STEM-Related	2010	'06 - '10	153.0493
1	1	MathCompSci	1975	'71 - '75	Eng	1980	'76 - '80	119.8191
1	1	MathCompSci	1975	'71 - '75	Eng	1985	'81 - '85	125.741
1	1	MathCompSci	1975	'71 - '75	Eng	1990	'86 - '90	56.697
1	1	MathCompSci	1975	'71 - '75	Eng	1995	'91 - '95	31.0235
1	1	MathCompSci	1975	'71 - '75	Eng	2005	'01 - '05	27.6228
1	1	MathCompSci	1975	'71 - '75	Eng	2010	'06 - '10	26.0363
1	1	MathCompSci	1975	'71 - '75	LifeSci	1980	'76 - '80	58.5153
1	1	MathCompSci	1975	'71 - '75	LifeSci	1985	'81 - '85	60.8966
1	1	MathCompSci	1975	'71 - '75	LifeSci	1990	'86 - '90	61.7304
1	1	MathCompSci	1975	'71 - '75	LifeSci	1995	'91 - '95	32.9996
1	1	MathCompSci	1975	'71 - '75	MathCompSci	1975	'71 - '75	58.4544
1	1	MathCompSci	1975	'71 - '75	MathCompSci	1980	'76 - '80	1384.9375
1	1	MathCompSci	1975	'71 - '75	MathCompSci	1985	'81 - '85	802.0855
1	1	MathCompSci	1975	'71 - '75	MathCompSci	1990	'86 - '90	67.4755
1	1	MathCompSci	1975	'71 - '75	MathCompSci	1995	'91 - '95	86.1544
1	1	MathCompSci	1975	'71 - '75	MathCompSci	2000	'96 - '00	125.5856
1	1	MathCompSci	1975	'71 - '75	MathCompSci	2005	'01 - '05	88.8659
1	1	MathCompSci	1975	'71 - '75	MathCompSci	2010	'06 - '10	83.5773
1	1	MathCompSci	1975	'71 - '75	PhysSci	1980	'76 - '80	128.6226
1	1	MathCompSci	1975	'71 - '75	PhysSci	1985	'81 - '85	145.4297
1	1	MathCompSci	1975	'71 - '75	SocialSci	1975	'71 - '75	51.1427
1	1	MathCompSci	1975	'71 - '75	SocialSci	1980	'76 - '80	145.8033
1	1	MathCompSci	1975	'71 - '75	SocialSci	1985	'81 - '85	114.2644
1	1	MathCompSci	1975	'71 - '75	SocialSci	1990	'86 - '90	97.7768
1	1	MathCompSci	1975	'71 - '75	SocialSci	1995	'91 - '95	20.5139
1	1	MathCompSci	1975	'71 - '75	SocialSci	2000	'96 - '00	61.1998
1	1	MathCompSci	1975	'71 - '75	STEM-Related	1985	'81 - '85	27.1946
1	1	MathCompSci	1975	'71 - '75	STEM-Related	1990	'86 - '90	29.6506
1	1	MathCompSci	1980	'76 - '80	Eng	1985	'81 - '85	158.5286
1	1	MathCompSci	1980	'76 - '80	Eng	1990	'86 - '90	152.7786
1	1	MathCompSci	1980	'76 - '80	Eng	1995	'91 - '95	119.948
1	1	MathCompSci	1980	'76 - '80	Eng	2000	'96 - '00	64.5807
1	1	MathCompSci	1980	'76 - '80	LifeSci	1985	'81 - '85	94.3829
1	1	MathCompSci	1980	'76 - '80	LifeSci	1990	'86 - '90	28.3006
1	1	MathCompSci	1980	'76 - '80	LifeSci	1995	'91 - '95	118.7552
1	1	MathCompSci	1980	'76 - '80	MathCompSci	1980	'76 - '80	66.5256
1	1	MathCompSci	1980	'76 - '80	MathCompSci	1985	'81 - '85	1493.3416
1	1	MathCompSci	1980	'76 - '80	MathCompSci	1990	'86 - '90	1022.9228
1	1	MathCompSci	1980	'76 - '80	MathCompSci	1995	'91 - '95	541.853
1	1	MathCompSci	1980	'76 - '80	MathCompSci	2000	'96 - '00	83.2452
1	1	MathCompSci	1980	'76 - '80	MathCompSci	2005	'01 - '05	88.1635
1	1	MathCompSci	1980	'76 - '80	PhysSci	1985	'81 - '85	60.011
1	1	MathCompSci	1980	'76 - '80	PhysSci	1990	'86 - '90	64.3585
1	1	MathCompSci	1980	'76 - '80	SocialSci	1980	'76 - '80	28.0927
1	1	MathCompSci	1980	'76 - '80	SocialSci	1985	'81 - '85	120.4122
1	1	MathCompSci	1980	'76 - '80	SocialSci	1990	'86 - '90	77.1226
1	1	MathCompSci	1980	'76 - '80	SocialSci	1995	'91 - '95	61.9307
1	1	MathCompSci	1980	'76 - '80	SocialSci	2000	'96 - '00	85.4844
1	1	MathCompSci	1985	'81 - '85	Eng	1990	'86 - '90	131.6636
1	1	MathCompSci	1985	'81 - '85	Eng	1995	'91 - '95	108.1566
1	1	MathCompSci	1985	'81 - '85	Eng	2000	'96 - '00	98.5363
1	1	MathCompSci	1985	'81 - '85	Eng	2005	'01 - '05	29.8938
1	1	MathCompSci	1985	'81 - '85	LifeSci	1990	'86 - '90	56.5416
1	1	MathCompSci	1985	'81 - '85	LifeSci	1995	'91 - '95	38.2017
1	1	MathCompSci	1985	'81 - '85	LifeSci	2005	'01 - '05	9.6844
1	1	MathCompSci	1985	'81 - '85	MathCompSci	1990	'86 - '90	1479.0457
1	1	MathCompSci	1985	'81 - '85	MathCompSci	1995	'91 - '95	1582.5688
1	1	MathCompSci	1985	'81 - '85	MathCompSci	2000	'96 - '00	490.512
1	1	MathCompSci	1985	'81 - '85	MathCompSci	2005	'01 - '05	139.821
1	1	MathCompSci	1985	'81 - '85	MathCompSci	2010	'06 - '10	43.0534
1	1	MathCompSci	1985	'81 - '85	PhysSci	1990	'86 - '90	111.9783
1	1	MathCompSci	1985	'81 - '85	PhysSci	1995	'91 - '95	38.7816
1	1	MathCompSci	1985	'81 - '85	PhysSci	2000	'96 - '00	49.8367
1	1	MathCompSci	1985	'81 - '85	SocialSci	1995	'91 - '95	85.5226
1	1	MathCompSci	1985	'81 - '85	SocialSci	2005	'01 - '05	31.9123
1	1	MathCompSci	1985	'81 - '85	STEM-Related	1995	'91 - '95	28.5751
1	1	MathCompSci	1990	'86 - '90	Eng	1995	'91 - '95	206.5123
1	1	MathCompSci	1990	'86 - '90	Eng	2000	'96 - '00	72.6177
1	1	MathCompSci	1990	'86 - '90	Eng	2005	'01 - '05	65.225
1	1	MathCompSci	1990	'86 - '90	LifeSci	1995	'91 - '95	56.2123
1	1	MathCompSci	1990	'86 - '90	LifeSci	2000	'96 - '00	107.118
1	1	MathCompSci	1990	'86 - '90	LifeSci	2005	'01 - '05	41.4385
1	1	MathCompSci	1990	'86 - '90	LifeSci	2010	'06 - '10	12.266
1	1	MathCompSci	1990	'86 - '90	MathCompSci	1990	'86 - '90	61.9824
1	1	MathCompSci	1990	'86 - '90	MathCompSci	1995	'91 - '95	1494.8915
1	1	MathCompSci	1990	'86 - '90	MathCompSci	2000	'96 - '00	1305.5439
1	1	MathCompSci	1990	'86 - '90	MathCompSci	2005	'01 - '05	229.9965
1	1	MathCompSci	1990	'86 - '90	MathCompSci	2010	'06 - '10	166.3666
1	1	MathCompSci	1990	'86 - '90	PhysSci	1995	'91 - '95	361.0945
1	1	MathCompSci	1990	'86 - '90	PhysSci	2000	'96 - '00	83.2709
1	1	MathCompSci	1990	'86 - '90	SocialSci	1995	'91 - '95	170.2091
1	1	MathCompSci	1990	'86 - '90	SocialSci	2000	'96 - '00	177.2032
1	1	MathCompSci	1990	'86 - '90	SocialSci	2005	'01 - '05	53.4219
1	1	MathCompSci	1990	'86 - '90	SocialSci	2010	'06 - '10	35.6246
1	1	MathCompSci	1995	'91 - '95	Eng	2000	'96 - '00	211.4407
1	1	MathCompSci	1995	'91 - '95	Eng	2005	'01 - '05	99.3686
1	1	MathCompSci	1995	'91 - '95	Eng	2010	'06 - '10	12.7532
1	1	MathCompSci	1995	'91 - '95	LifeSci	2000	'96 - '00	46.367
1	1	MathCompSci	1995	'91 - '95	LifeSci	2005	'01 - '05	60.8602
1	1	MathCompSci	1995	'91 - '95	MathCompSci	1995	'91 - '95	130.9444
1	1	MathCompSci	1995	'91 - '95	MathCompSci	2000	'96 - '00	1428.1236
1	1	MathCompSci	1995	'91 - '95	MathCompSci	2005	'01 - '05	850.04
1	1	MathCompSci	1995	'91 - '95	MathCompSci	2010	'06 - '10	209.7498
1	1	MathCompSci	1995	'91 - '95	PhysSci	2000	'96 - '00	112.1404
1	1	MathCompSci	1995	'91 - '95	PhysSci	2005	'01 - '05	154.4847
1	1	MathCompSci	1995	'91 - '95	PhysSci	2010	'06 - '10	9.0155
1	1	MathCompSci	1995	'91 - '95	SocialSci	2000	'96 - '00	123.825
1	1	MathCompSci	1995	'91 - '95	SocialSci	2005	'01 - '05	69.847
1	1	MathCompSci	1995	'91 - '95	SocialSci	2010	'06 - '10	56.8512
1	1	MathCompSci	1995	'91 - '95	STEM-Related	2005	'01 - '05	52.9498
1	1	MathCompSci	2000	'96 - '00	Eng	2005	'01 - '05	40.8621
1	1	MathCompSci	2000	'96 - '00	Eng	2010	'06 - '10	123.5459
1	1	MathCompSci	2000	'96 - '00	LifeSci	2005	'01 - '05	10.7468
1	1	MathCompSci	2000	'96 - '00	LifeSci	2010	'06 - '10	111.3056
1	1	MathCompSci	2000	'96 - '00	MathCompSci	2000	'96 - '00	10.9704
1	1	MathCompSci	2000	'96 - '00	MathCompSci	2005	'01 - '05	1038.1237
1	1	MathCompSci	2000	'96 - '00	MathCompSci	2010	'06 - '10	823.1847
1	1	MathCompSci	2000	'96 - '00	PhysSci	2005	'01 - '05	141.9571
1	1	MathCompSci	2000	'96 - '00	PhysSci	2010	'06 - '10	15.3294
1	1	MathCompSci	2000	'96 - '00	SocialSci	2005	'01 - '05	64.0483
1	1	MathCompSci	2000	'96 - '00	SocialSci	2010	'06 - '10	64.255
1	1	Non-STEM	1975	'71 - '75	Eng	1985	'81 - '85	99.8389
1	1	Non-STEM	1975	'71 - '75	Eng	1990	'86 - '90	89.5005
1	1	Non-STEM	1975	'71 - '75	Eng	2005	'01 - '05	28.1172
1	1	Non-STEM	1975	'71 - '75	LifeSci	1975	'71 - '75	29.6279
1	1	Non-STEM	1975	'71 - '75	LifeSci	1980	'76 - '80	341.1994
1	1	Non-STEM	1975	'71 - '75	LifeSci	1985	'81 - '85	157.7019
1	1	Non-STEM	1975	'71 - '75	LifeSci	1990	'86 - '90	184.7847
1	1	Non-STEM	1975	'71 - '75	LifeSci	1995	'91 - '95	62.4784
1	1	Non-STEM	1975	'71 - '75	LifeSci	2000	'96 - '00	83.4141
1	1	Non-STEM	1975	'71 - '75	LifeSci	2010	'06 - '10	29.0748
1	1	Non-STEM	1975	'71 - '75	MathCompSci	1980	'76 - '80	67.3979
1	1	Non-STEM	1975	'71 - '75	MathCompSci	1985	'81 - '85	155.5454
1	1	Non-STEM	1975	'71 - '75	MathCompSci	1995	'91 - '95	28.9807
1	1	Non-STEM	1975	'71 - '75	PhysSci	1980	'76 - '80	187.061
1	1	Non-STEM	1975	'71 - '75	PhysSci	1985	'81 - '85	134.8279
1	1	Non-STEM	1975	'71 - '75	PhysSci	1990	'86 - '90	29.6343
1	1	Non-STEM	1975	'71 - '75	PhysSci	1995	'91 - '95	12.0834
1	1	Non-STEM	1975	'71 - '75	PhysSci	2000	'96 - '00	29.1309
1	1	Non-STEM	1975	'71 - '75	SocialSci	1975	'71 - '75	81.5369
1	1	Non-STEM	1975	'71 - '75	SocialSci	1980	'76 - '80	829.3582
1	1	Non-STEM	1975	'71 - '75	SocialSci	1985	'81 - '85	1290.7954
1	1	Non-STEM	1975	'71 - '75	SocialSci	1990	'86 - '90	694.5881
1	1	Non-STEM	1975	'71 - '75	SocialSci	1995	'91 - '95	539.963
1	1	Non-STEM	1975	'71 - '75	SocialSci	2000	'96 - '00	346.2648
1	1	Non-STEM	1975	'71 - '75	SocialSci	2005	'01 - '05	156.9599
1	1	Non-STEM	1975	'71 - '75	SocialSci	2010	'06 - '10	113.589
1	1	Non-STEM	1975	'71 - '75	STEM-Related	1980	'76 - '80	69.5495
1	1	Non-STEM	1975	'71 - '75	STEM-Related	1985	'81 - '85	64.022
1	1	Non-STEM	1975	'71 - '75	STEM-Related	1990	'86 - '90	68.1632
1	1	Non-STEM	1975	'71 - '75	STEM-Related	1995	'91 - '95	90.1026
1	1	Non-STEM	1975	'71 - '75	STEM-Related	2005	'01 - '05	53.2138
1	1	Non-STEM	1975	'71 - '75	STEM-Related	2010	'06 - '10	27.0054
1	1	Non-STEM	1980	'76 - '80	Eng	1985	'81 - '85	142.6014
1	1	Non-STEM	1980	'76 - '80	Eng	1990	'86 - '90	216.1127
1	1	Non-STEM	1980	'76 - '80	Eng	1995	'91 - '95	69.5353
1	1	Non-STEM	1980	'76 - '80	Eng	2000	'96 - '00	57.1379
1	1	Non-STEM	1980	'76 - '80	Eng	2005	'01 - '05	28.8208
1	1	Non-STEM	1980	'76 - '80	LifeSci	1985	'81 - '85	288.8778
1	1	Non-STEM	1980	'76 - '80	LifeSci	1990	'86 - '90	413.3927
1	1	Non-STEM	1980	'76 - '80	LifeSci	1995	'91 - '95	97.9878
1	1	Non-STEM	1980	'76 - '80	LifeSci	2000	'96 - '00	109.0211
1	1	Non-STEM	1980	'76 - '80	LifeSci	2005	'01 - '05	27.5082
1	1	Non-STEM	1980	'76 - '80	MathCompSci	1995	'91 - '95	123.4917
1	1	Non-STEM	1980	'76 - '80	MathCompSci	2000	'96 - '00	26.2318
1	1	Non-STEM	1980	'76 - '80	PhysSci	1980	'76 - '80	30.2773
1	1	Non-STEM	1980	'76 - '80	PhysSci	1985	'81 - '85	171.8378
1	1	Non-STEM	1980	'76 - '80	PhysSci	1990	'86 - '90	269.2704
1	1	Non-STEM	1980	'76 - '80	PhysSci	1995	'91 - '95	58.3724
1	1	Non-STEM	1980	'76 - '80	PhysSci	2000	'96 - '00	30.9307
1	1	Non-STEM	1980	'76 - '80	PhysSci	2005	'01 - '05	74.4417
1	1	Non-STEM	1980	'76 - '80	SocialSci	1985	'81 - '85	337.942
1	1	Non-STEM	1980	'76 - '80	SocialSci	1990	'86 - '90	601.5699
1	1	Non-STEM	1980	'76 - '80	SocialSci	1995	'91 - '95	626.892
1	1	Non-STEM	1980	'76 - '80	SocialSci	2000	'96 - '00	270.504
1	1	Non-STEM	1980	'76 - '80	SocialSci	2005	'01 - '05	170.3108
1	1	Non-STEM	1980	'76 - '80	SocialSci	2010	'06 - '10	118.4025
1	1	Non-STEM	1980	'76 - '80	STEM-Related	1990	'86 - '90	65.4911
1	1	Non-STEM	1980	'76 - '80	STEM-Related	1995	'91 - '95	52.8358
1	1	Non-STEM	1980	'76 - '80	STEM-Related	2000	'96 - '00	65.6475
1	1	Non-STEM	1980	'76 - '80	STEM-Related	2005	'01 - '05	26.4217
1	1	Non-STEM	1980	'76 - '80	STEM-Related	2010	'06 - '10	25.6781
1	1	Non-STEM	1985	'81 - '85	Eng	1990	'86 - '90	185.2289
1	1	Non-STEM	1985	'81 - '85	Eng	1995	'91 - '95	157.5439
1	1	Non-STEM	1985	'81 - '85	Eng	2000	'96 - '00	120.5723
1	1	Non-STEM	1985	'81 - '85	Eng	2005	'01 - '05	27.1731
1	1	Non-STEM	1985	'81 - '85	LifeSci	1990	'86 - '90	291.7958
1	1	Non-STEM	1985	'81 - '85	LifeSci	1995	'91 - '95	282.4247
1	1	Non-STEM	1985	'81 - '85	LifeSci	2000	'96 - '00	221.1318
1	1	Non-STEM	1985	'81 - '85	LifeSci	2005	'01 - '05	28.6191
1	1	Non-STEM	1985	'81 - '85	LifeSci	2010	'06 - '10	27.2489
1	1	Non-STEM	1985	'81 - '85	MathCompSci	1990	'86 - '90	157.9217
1	1	Non-STEM	1985	'81 - '85	MathCompSci	1995	'91 - '95	62.321
1	1	Non-STEM	1985	'81 - '85	MathCompSci	2000	'96 - '00	49.0786
1	1	Non-STEM	1985	'81 - '85	MathCompSci	2005	'01 - '05	28.6251
1	1	Non-STEM	1985	'81 - '85	MathCompSci	2010	'06 - '10	57.9169
1	1	Non-STEM	1985	'81 - '85	PhysSci	1990	'86 - '90	321.5565
1	1	Non-STEM	1985	'81 - '85	PhysSci	1995	'91 - '95	331.3234
1	1	Non-STEM	1985	'81 - '85	PhysSci	2000	'96 - '00	185.912
1	1	Non-STEM	1985	'81 - '85	SocialSci	1990	'86 - '90	245.2145
1	1	Non-STEM	1985	'81 - '85	SocialSci	1995	'91 - '95	771.2595
1	1	Non-STEM	1985	'81 - '85	SocialSci	2000	'96 - '00	648.8289
1	1	Non-STEM	1985	'81 - '85	SocialSci	2005	'01 - '05	417.157
1	1	Non-STEM	1985	'81 - '85	SocialSci	2010	'06 - '10	127.959
1	1	Non-STEM	1985	'81 - '85	STEM-Related	1990	'86 - '90	27.7087
1	1	Non-STEM	1985	'81 - '85	STEM-Related	1995	'91 - '95	91.4315
1	1	Non-STEM	1985	'81 - '85	STEM-Related	2005	'01 - '05	37.5736
1	1	Non-STEM	1985	'81 - '85	STEM-Related	2010	'06 - '10	76.3259
1	1	Non-STEM	1990	'86 - '90	Eng	1995	'91 - '95	91.3429
1	1	Non-STEM	1990	'86 - '90	Eng	2000	'96 - '00	167.5434
1	1	Non-STEM	1990	'86 - '90	Eng	2005	'01 - '05	37.5082
1	1	Non-STEM	1990	'86 - '90	LifeSci	1995	'91 - '95	216.0897
1	1	Non-STEM	1990	'86 - '90	LifeSci	2000	'96 - '00	466.7552
1	1	Non-STEM	1990	'86 - '90	LifeSci	2005	'01 - '05	123.9189
1	1	Non-STEM	1990	'86 - '90	LifeSci	2010	'06 - '10	80.8919
1	1	Non-STEM	1990	'86 - '90	MathCompSci	2000	'96 - '00	231.5865
1	1	Non-STEM	1990	'86 - '90	MathCompSci	2010	'06 - '10	30.6112
1	1	Non-STEM	1990	'86 - '90	PhysSci	1995	'91 - '95	99.112
1	1	Non-STEM	1990	'86 - '90	PhysSci	2000	'96 - '00	125.0428
1	1	Non-STEM	1990	'86 - '90	PhysSci	2010	'06 - '10	40.3821
1	1	Non-STEM	1990	'86 - '90	SocialSci	1995	'91 - '95	531.4553
1	1	Non-STEM	1990	'86 - '90	SocialSci	2000	'96 - '00	801.4962
1	1	Non-STEM	1990	'86 - '90	SocialSci	2005	'01 - '05	608.9969
1	1	Non-STEM	1990	'86 - '90	SocialSci	2010	'06 - '10	178.9122
1	1	Non-STEM	1990	'86 - '90	STEM-Related	1995	'91 - '95	37.8714
1	1	Non-STEM	1990	'86 - '90	STEM-Related	2000	'96 - '00	54.9468
1	1	Non-STEM	1990	'86 - '90	STEM-Related	2005	'01 - '05	29.8783
1	1	Non-STEM	1990	'86 - '90	STEM-Related	2010	'06 - '10	25.4619
1	1	Non-STEM	1995	'91 - '95	Eng	2000	'96 - '00	266.6392
1	1	Non-STEM	1995	'91 - '95	Eng	2005	'01 - '05	54.1851
1	1	Non-STEM	1995	'91 - '95	Eng	2010	'06 - '10	26.6307
1	1	Non-STEM	1995	'91 - '95	LifeSci	2000	'96 - '00	228.5819
1	1	Non-STEM	1995	'91 - '95	LifeSci	2005	'01 - '05	111.3227
1	1	Non-STEM	1995	'91 - '95	LifeSci	2010	'06 - '10	46.7125
1	1	Non-STEM	1995	'91 - '95	MathCompSci	2000	'96 - '00	81.6219
1	1	Non-STEM	1995	'91 - '95	MathCompSci	2005	'01 - '05	66.1329
1	1	Non-STEM	1995	'91 - '95	PhysSci	2000	'96 - '00	75.9508
1	1	Non-STEM	1995	'91 - '95	PhysSci	2005	'01 - '05	55.8114
1	1	Non-STEM	1995	'91 - '95	PhysSci	2010	'06 - '10	27.5852
1	1	Non-STEM	1995	'91 - '95	SocialSci	2000	'96 - '00	220.9242
1	1	Non-STEM	1995	'91 - '95	SocialSci	2005	'01 - '05	528.9362
1	1	Non-STEM	1995	'91 - '95	SocialSci	2010	'06 - '10	483.9846
1	1	Non-STEM	1995	'91 - '95	STEM-Related	2000	'96 - '00	54.6412
1	1	Non-STEM	1995	'91 - '95	STEM-Related	2005	'01 - '05	90.2524
1	1	Non-STEM	1995	'91 - '95	STEM-Related	2010	'06 - '10	35.4702
1	1	Non-STEM	2000	'96 - '00	LifeSci	2005	'01 - '05	28.5127
1	1	Non-STEM	2000	'96 - '00	LifeSci	2010	'06 - '10	61.8315
1	1	Non-STEM	2000	'96 - '00	MathCompSci	2010	'06 - '10	26.1647
1	1	Non-STEM	2000	'96 - '00	PhysSci	2010	'06 - '10	30.9411
1	1	Non-STEM	2000	'96 - '00	SocialSci	2005	'01 - '05	187.455
1	1	Non-STEM	2000	'96 - '00	SocialSci	2010	'06 - '10	400.2265
1	1	Non-STEM	2000	'96 - '00	STEM-Related	2005	'01 - '05	32.1904
1	1	Non-STEM	2000	'96 - '00	STEM-Related	2010	'06 - '10	50.7791
1	1	PhysSci	1975	'71 - '75	Eng	1980	'76 - '80	367.3313
1	1	PhysSci	1975	'71 - '75	Eng	1985	'81 - '85	532.5293
1	1	PhysSci	1975	'71 - '75	Eng	1990	'86 - '90	181.6514
1	1	PhysSci	1975	'71 - '75	Eng	1995	'91 - '95	64.1458
1	1	PhysSci	1975	'71 - '75	Eng	2000	'96 - '00	65.0937
1	1	PhysSci	1975	'71 - '75	Eng	2005	'01 - '05	27.6228
1	1	PhysSci	1975	'71 - '75	LifeSci	1975	'71 - '75	55.6046
1	1	PhysSci	1975	'71 - '75	LifeSci	1980	'76 - '80	1222.2182
1	1	PhysSci	1975	'71 - '75	LifeSci	1985	'81 - '85	860.9881
1	1	PhysSci	1975	'71 - '75	LifeSci	1990	'86 - '90	90.5991
1	1	PhysSci	1975	'71 - '75	LifeSci	1995	'91 - '95	64.2503
1	1	PhysSci	1975	'71 - '75	LifeSci	2000	'96 - '00	30.2853
1	1	PhysSci	1975	'71 - '75	LifeSci	2010	'06 - '10	28.0055
1	1	PhysSci	1975	'71 - '75	MathCompSci	1980	'76 - '80	128.7932
1	1	PhysSci	1975	'71 - '75	MathCompSci	1985	'81 - '85	62.8481
1	1	PhysSci	1975	'71 - '75	MathCompSci	1990	'86 - '90	31.1379
1	1	PhysSci	1975	'71 - '75	MathCompSci	1995	'91 - '95	29.3713
1	1	PhysSci	1975	'71 - '75	MathCompSci	2000	'96 - '00	30.0794
1	1	PhysSci	1975	'71 - '75	PhysSci	1975	'71 - '75	423.4249
1	1	PhysSci	1975	'71 - '75	PhysSci	1980	'76 - '80	5469.4068
1	1	PhysSci	1975	'71 - '75	PhysSci	1985	'81 - '85	3249.6757
1	1	PhysSci	1975	'71 - '75	PhysSci	1990	'86 - '90	804.5441
1	1	PhysSci	1975	'71 - '75	PhysSci	1995	'91 - '95	32.2459
1	1	PhysSci	1975	'71 - '75	PhysSci	2000	'96 - '00	56.7868
1	1	PhysSci	1975	'71 - '75	SocialSci	1980	'76 - '80	93.7984
1	1	PhysSci	1975	'71 - '75	SocialSci	1985	'81 - '85	59.6412
1	1	PhysSci	1975	'71 - '75	SocialSci	1990	'86 - '90	29.8807
1	1	PhysSci	1975	'71 - '75	SocialSci	1995	'91 - '95	33.5689
1	1	PhysSci	1975	'71 - '75	SocialSci	2000	'96 - '00	33.5689
1	1	PhysSci	1975	'71 - '75	STEM-Related	1980	'76 - '80	42.6939
1	1	PhysSci	1975	'71 - '75	STEM-Related	1985	'81 - '85	89.6234
1	1	PhysSci	1975	'71 - '75	STEM-Related	1995	'91 - '95	29.6506
1	1	PhysSci	1980	'76 - '80	Eng	1985	'81 - '85	405.4262
1	1	PhysSci	1980	'76 - '80	Eng	1990	'86 - '90	703.5958
1	1	PhysSci	1980	'76 - '80	Eng	1995	'91 - '95	206.5056
1	1	PhysSci	1980	'76 - '80	Eng	2000	'96 - '00	98.2993
1	1	PhysSci	1980	'76 - '80	Eng	2005	'01 - '05	11.3013
1	1	PhysSci	1980	'76 - '80	LifeSci	1985	'81 - '85	886.6011
1	1	PhysSci	1980	'76 - '80	LifeSci	1990	'86 - '90	432.1464
1	1	PhysSci	1980	'76 - '80	LifeSci	1995	'91 - '95	129.3005
1	1	PhysSci	1980	'76 - '80	MathCompSci	1985	'81 - '85	11.4022
1	1	PhysSci	1980	'76 - '80	MathCompSci	1990	'86 - '90	29.8148
1	1	PhysSci	1980	'76 - '80	MathCompSci	2000	'96 - '00	70.9722
1	1	PhysSci	1980	'76 - '80	Non-STEM	1995	'91 - '95	29.4777
1	1	PhysSci	1980	'76 - '80	PhysSci	1980	'76 - '80	150.8396
1	1	PhysSci	1980	'76 - '80	PhysSci	1985	'81 - '85	5697.6651
1	1	PhysSci	1980	'76 - '80	PhysSci	1990	'86 - '90	2899.1774
1	1	PhysSci	1980	'76 - '80	PhysSci	1995	'91 - '95	780.5859
1	1	PhysSci	1980	'76 - '80	PhysSci	2000	'96 - '00	206.8041
1	1	PhysSci	1980	'76 - '80	PhysSci	2005	'01 - '05	90.0271
1	1	PhysSci	1980	'76 - '80	PhysSci	2010	'06 - '10	40.9377
1	1	PhysSci	1980	'76 - '80	SocialSci	1990	'86 - '90	129.6782
1	1	PhysSci	1980	'76 - '80	STEM-Related	1985	'81 - '85	58.0793
1	1	PhysSci	1980	'76 - '80	STEM-Related	1995	'91 - '95	8.2762
1	1	PhysSci	1980	'76 - '80	STEM-Related	2000	'96 - '00	30.7245
1	1	PhysSci	1980	'76 - '80	STEM-Related	2010	'06 - '10	12.858
1	1	PhysSci	1985	'81 - '85	Eng	1990	'86 - '90	468.6137
1	1	PhysSci	1985	'81 - '85	Eng	1995	'91 - '95	754.2611
1	1	PhysSci	1985	'81 - '85	Eng	2000	'96 - '00	302.3018
1	1	PhysSci	1985	'81 - '85	Eng	2005	'01 - '05	54.9439
1	1	PhysSci	1985	'81 - '85	LifeSci	1990	'86 - '90	682.0378
1	1	PhysSci	1985	'81 - '85	LifeSci	1995	'91 - '95	785.6666
1	1	PhysSci	1985	'81 - '85	LifeSci	2000	'96 - '00	224.215
1	1	PhysSci	1985	'81 - '85	LifeSci	2005	'01 - '05	29.8448
1	1	PhysSci	1985	'81 - '85	MathCompSci	1990	'86 - '90	104.0452
1	1	PhysSci	1985	'81 - '85	MathCompSci	1995	'91 - '95	154.2932
1	1	PhysSci	1985	'81 - '85	MathCompSci	2000	'96 - '00	74.9356
1	1	PhysSci	1985	'81 - '85	MathCompSci	2010	'06 - '10	26.0954
1	1	PhysSci	1985	'81 - '85	PhysSci	1985	'81 - '85	112.9927
1	1	PhysSci	1985	'81 - '85	PhysSci	1990	'86 - '90	5851.9986
1	1	PhysSci	1985	'81 - '85	PhysSci	1995	'91 - '95	4515.7231
1	1	PhysSci	1985	'81 - '85	PhysSci	2000	'96 - '00	1221.235
1	1	PhysSci	1985	'81 - '85	PhysSci	2005	'01 - '05	189.3398
1	1	PhysSci	1985	'81 - '85	PhysSci	2010	'06 - '10	111.8445
1	1	PhysSci	1985	'81 - '85	SocialSci	1995	'91 - '95	167.1961
1	1	PhysSci	1985	'81 - '85	SocialSci	2000	'96 - '00	62.6858
1	1	PhysSci	1985	'81 - '85	SocialSci	2005	'01 - '05	28.3754
1	1	PhysSci	1985	'81 - '85	STEM-Related	1990	'86 - '90	60.952
1	1	PhysSci	1985	'81 - '85	STEM-Related	1995	'91 - '95	27.9505
1	1	PhysSci	1985	'81 - '85	STEM-Related	2000	'96 - '00	48.9977
1	1	PhysSci	1985	'81 - '85	STEM-Related	2005	'01 - '05	29.2527
1	1	PhysSci	1990	'86 - '90	Eng	1995	'91 - '95	173.4361
1	1	PhysSci	1990	'86 - '90	Eng	2000	'96 - '00	353.4565
1	1	PhysSci	1990	'86 - '90	Eng	2005	'01 - '05	89.8736
1	1	PhysSci	1990	'86 - '90	Eng	2010	'06 - '10	36.8264
1	1	PhysSci	1990	'86 - '90	LifeSci	1995	'91 - '95	470.9412
1	1	PhysSci	1990	'86 - '90	LifeSci	2000	'96 - '00	421.0611
1	1	PhysSci	1990	'86 - '90	LifeSci	2005	'01 - '05	44.3705
1	1	PhysSci	1990	'86 - '90	MathCompSci	1995	'91 - '95	67.014
1	1	PhysSci	1990	'86 - '90	MathCompSci	2000	'96 - '00	60.4605
1	1	PhysSci	1990	'86 - '90	MathCompSci	2005	'01 - '05	60.1114
1	1	PhysSci	1990	'86 - '90	MathCompSci	2010	'06 - '10	58.7571
1	1	PhysSci	1990	'86 - '90	PhysSci	1990	'86 - '90	161.5705
1	1	PhysSci	1990	'86 - '90	PhysSci	1995	'91 - '95	5275.2091
1	1	PhysSci	1990	'86 - '90	PhysSci	2000	'96 - '00	2828.4318
1	1	PhysSci	1990	'86 - '90	PhysSci	2005	'01 - '05	428.5479
1	1	PhysSci	1990	'86 - '90	PhysSci	2010	'06 - '10	26.5544
1	1	PhysSci	1990	'86 - '90	SocialSci	1995	'91 - '95	21.7414
1	1	PhysSci	1990	'86 - '90	SocialSci	2000	'96 - '00	49.7418
1	1	PhysSci	1990	'86 - '90	SocialSci	2010	'06 - '10	25.8283
1	1	PhysSci	1990	'86 - '90	STEM-Related	1995	'91 - '95	3.8212
1	1	PhysSci	1990	'86 - '90	STEM-Related	2000	'96 - '00	84.3224
1	1	PhysSci	1990	'86 - '90	STEM-Related	2005	'01 - '05	3.5889
1	1	PhysSci	1995	'91 - '95	Eng	2000	'96 - '00	318.9865
1	1	PhysSci	1995	'91 - '95	Eng	2005	'01 - '05	168.3714
1	1	PhysSci	1995	'91 - '95	Eng	2010	'06 - '10	29.6117
1	1	PhysSci	1995	'91 - '95	LifeSci	2000	'96 - '00	904.0468
1	1	PhysSci	1995	'91 - '95	LifeSci	2005	'01 - '05	612.8526
1	1	PhysSci	1995	'91 - '95	LifeSci	2010	'06 - '10	63.5105
1	1	PhysSci	1995	'91 - '95	MathCompSci	1995	'91 - '95	12.1794
1	1	PhysSci	1995	'91 - '95	MathCompSci	2000	'96 - '00	50.6413
1	1	PhysSci	1995	'91 - '95	MathCompSci	2005	'01 - '05	114.3505
1	1	PhysSci	1995	'91 - '95	MathCompSci	2010	'06 - '10	10.6079
1	1	PhysSci	1995	'91 - '95	PhysSci	1995	'91 - '95	56.9304
1	1	PhysSci	1995	'91 - '95	PhysSci	2000	'96 - '00	4736.6789
1	1	PhysSci	1995	'91 - '95	PhysSci	2005	'01 - '05	2036.739
1	1	PhysSci	1995	'91 - '95	PhysSci	2010	'06 - '10	198.3785
1	1	PhysSci	1995	'91 - '95	SocialSci	2005	'01 - '05	9.6964
1	1	PhysSci	1995	'91 - '95	STEM-Related	2005	'01 - '05	29.5295
1	1	PhysSci	1995	'91 - '95	STEM-Related	2010	'06 - '10	40.7424
1	1	PhysSci	2000	'96 - '00	Eng	2005	'01 - '05	440.0378
1	1	PhysSci	2000	'96 - '00	Eng	2010	'06 - '10	159.6478
1	1	PhysSci	2000	'96 - '00	LifeSci	2005	'01 - '05	494.3105
1	1	PhysSci	2000	'96 - '00	LifeSci	2010	'06 - '10	587.7497
1	1	PhysSci	2000	'96 - '00	MathCompSci	2005	'01 - '05	55.9777
1	1	PhysSci	2000	'96 - '00	MathCompSci	2010	'06 - '10	35.0772
1	1	PhysSci	2000	'96 - '00	PhysSci	2000	'96 - '00	60.5193
1	1	PhysSci	2000	'96 - '00	PhysSci	2005	'01 - '05	3939.0791
1	1	PhysSci	2000	'96 - '00	PhysSci	2010	'06 - '10	1576.5208
1	1	PhysSci	2000	'96 - '00	SocialSci	2005	'01 - '05	27.711
1	1	PhysSci	2000	'96 - '00	SocialSci	2010	'06 - '10	87.9593
1	1	SocialSci	1975	'71 - '75	Eng	1980	'76 - '80	69.9916
1	1	SocialSci	1975	'71 - '75	Eng	1985	'81 - '85	54.8543
1	1	SocialSci	1975	'71 - '75	Eng	1990	'86 - '90	31.9285
1	1	SocialSci	1975	'71 - '75	Eng	1995	'91 - '95	29.2969
1	1	SocialSci	1975	'71 - '75	LifeSci	1980	'76 - '80	149.6851
1	1	SocialSci	1975	'71 - '75	LifeSci	1985	'81 - '85	121.3557
1	1	SocialSci	1975	'71 - '75	LifeSci	1990	'86 - '90	60.9125
1	1	SocialSci	1975	'71 - '75	LifeSci	2000	'96 - '00	28.7203
1	1	SocialSci	1975	'71 - '75	MathCompSci	1985	'81 - '85	69.0998
1	1	SocialSci	1975	'71 - '75	MathCompSci	1995	'91 - '95	55.1761
1	1	SocialSci	1975	'71 - '75	MathCompSci	2000	'96 - '00	56.5164
1	1	SocialSci	1975	'71 - '75	MathCompSci	2005	'01 - '05	29.1752
1	1	SocialSci	1975	'71 - '75	PhysSci	1985	'81 - '85	59.1149
1	1	SocialSci	1975	'71 - '75	PhysSci	1990	'86 - '90	27.1831
1	1	SocialSci	1975	'71 - '75	PhysSci	1995	'91 - '95	56.4593
1	1	SocialSci	1975	'71 - '75	SocialSci	1975	'71 - '75	357.3305
1	1	SocialSci	1975	'71 - '75	SocialSci	1980	'76 - '80	5454.1755
1	1	SocialSci	1975	'71 - '75	SocialSci	1985	'81 - '85	5286.8319
1	1	SocialSci	1975	'71 - '75	SocialSci	1990	'86 - '90	1732.9332
1	1	SocialSci	1975	'71 - '75	SocialSci	1995	'91 - '95	613.5793
1	1	SocialSci	1975	'71 - '75	SocialSci	2000	'96 - '00	228.9804
1	1	SocialSci	1975	'71 - '75	SocialSci	2005	'01 - '05	167.4839
1	1	SocialSci	1975	'71 - '75	SocialSci	2010	'06 - '10	13.6927
1	1	SocialSci	1975	'71 - '75	STEM-Related	1980	'76 - '80	33.9298
1	1	SocialSci	1975	'71 - '75	STEM-Related	1985	'81 - '85	27.1946
1	1	SocialSci	1975	'71 - '75	STEM-Related	1990	'86 - '90	60.4983
1	1	SocialSci	1975	'71 - '75	STEM-Related	1995	'91 - '95	28.5135
1	1	SocialSci	1975	'71 - '75	STEM-Related	2000	'96 - '00	3.7648
1	1	SocialSci	1975	'71 - '75	STEM-Related	2005	'01 - '05	30.7986
1	1	SocialSci	1980	'76 - '80	Eng	1985	'81 - '85	29.1499
1	1	SocialSci	1980	'76 - '80	Eng	1990	'86 - '90	70.3511
1	1	SocialSci	1980	'76 - '80	Eng	1995	'91 - '95	32.5429
1	1	SocialSci	1980	'76 - '80	Eng	2000	'96 - '00	48.8684
1	1	SocialSci	1980	'76 - '80	LifeSci	1985	'81 - '85	86.5853
1	1	SocialSci	1980	'76 - '80	LifeSci	1990	'86 - '90	124.1745
1	1	SocialSci	1980	'76 - '80	LifeSci	1995	'91 - '95	86.7184
1	1	SocialSci	1980	'76 - '80	LifeSci	2000	'96 - '00	137.9333
1	1	SocialSci	1980	'76 - '80	LifeSci	2010	'06 - '10	27.5556
1	1	SocialSci	1980	'76 - '80	MathCompSci	1985	'81 - '85	59.7463
1	1	SocialSci	1980	'76 - '80	MathCompSci	1990	'86 - '90	39.1137
1	1	SocialSci	1980	'76 - '80	MathCompSci	1995	'91 - '95	36.2669
1	1	SocialSci	1980	'76 - '80	MathCompSci	2010	'06 - '10	12.0963
1	1	SocialSci	1980	'76 - '80	Non-STEM	2005	'01 - '05	9.0957
1	1	SocialSci	1980	'76 - '80	SocialSci	1980	'76 - '80	233.0486
1	1	SocialSci	1980	'76 - '80	SocialSci	1985	'81 - '85	3501.5394
1	1	SocialSci	1980	'76 - '80	SocialSci	1990	'86 - '90	3839.3329
1	1	SocialSci	1980	'76 - '80	SocialSci	1995	'91 - '95	1507.702
1	1	SocialSci	1980	'76 - '80	SocialSci	2000	'96 - '00	477.8239
1	1	SocialSci	1980	'76 - '80	SocialSci	2005	'01 - '05	235.6905
1	1	SocialSci	1980	'76 - '80	SocialSci	2010	'06 - '10	74.9589
1	1	SocialSci	1980	'76 - '80	STEM-Related	1985	'81 - '85	26.9066
1	1	SocialSci	1980	'76 - '80	STEM-Related	1990	'86 - '90	160.4
1	1	SocialSci	1980	'76 - '80	STEM-Related	1995	'91 - '95	45.2428
1	1	SocialSci	1980	'76 - '80	STEM-Related	2000	'96 - '00	28.5751
1	1	SocialSci	1980	'76 - '80	STEM-Related	2005	'01 - '05	6.2163
1	1	SocialSci	1980	'76 - '80	STEM-Related	2010	'06 - '10	29.7459
1	1	SocialSci	1985	'81 - '85	Eng	1990	'86 - '90	20.8607
1	1	SocialSci	1985	'81 - '85	Eng	1995	'91 - '95	36.4977
1	1	SocialSci	1985	'81 - '85	Eng	2005	'01 - '05	12.4426
1	1	SocialSci	1985	'81 - '85	LifeSci	1990	'86 - '90	145.7319
1	1	SocialSci	1985	'81 - '85	LifeSci	1995	'91 - '95	380.132
1	1	SocialSci	1985	'81 - '85	LifeSci	2000	'96 - '00	127.3159
1	1	SocialSci	1985	'81 - '85	MathCompSci	1990	'86 - '90	31.0425
1	1	SocialSci	1985	'81 - '85	PhysSci	1990	'86 - '90	59.2901
1	1	SocialSci	1985	'81 - '85	PhysSci	2000	'96 - '00	27.2391
1	1	SocialSci	1985	'81 - '85	SocialSci	1985	'81 - '85	162.2282
1	1	SocialSci	1985	'81 - '85	SocialSci	1990	'86 - '90	2206.7904
1	1	SocialSci	1985	'81 - '85	SocialSci	1995	'91 - '95	3380.6064
1	1	SocialSci	1985	'81 - '85	SocialSci	2000	'96 - '00	1041.6854
1	1	SocialSci	1985	'81 - '85	SocialSci	2005	'01 - '05	328.9355
1	1	SocialSci	1985	'81 - '85	SocialSci	2010	'06 - '10	150.0169
1	1	SocialSci	1985	'81 - '85	STEM-Related	1990	'86 - '90	31.6363
1	1	SocialSci	1985	'81 - '85	STEM-Related	1995	'91 - '95	33.1098
1	1	SocialSci	1985	'81 - '85	STEM-Related	2000	'96 - '00	68.6962
1	1	SocialSci	1990	'86 - '90	Eng	1995	'91 - '95	8.026
1	1	SocialSci	1990	'86 - '90	LifeSci	1995	'91 - '95	91.353
1	1	SocialSci	1990	'86 - '90	LifeSci	2000	'96 - '00	242.874
1	1	SocialSci	1990	'86 - '90	LifeSci	2005	'01 - '05	53.6472
1	1	SocialSci	1990	'86 - '90	LifeSci	2010	'06 - '10	10.6366
1	1	SocialSci	1990	'86 - '90	MathCompSci	2000	'96 - '00	10.0801
1	1	SocialSci	1990	'86 - '90	MathCompSci	2010	'06 - '10	6.3827
1	1	SocialSci	1990	'86 - '90	Non-STEM	2005	'01 - '05	19.421
1	1	SocialSci	1990	'86 - '90	PhysSci	2000	'96 - '00	52.5054
1	1	SocialSci	1990	'86 - '90	PhysSci	2005	'01 - '05	26.8244
1	1	SocialSci	1990	'86 - '90	SocialSci	1990	'86 - '90	93.478
1	1	SocialSci	1990	'86 - '90	SocialSci	1995	'91 - '95	2501.6875
1	1	SocialSci	1990	'86 - '90	SocialSci	2000	'96 - '00	2948.5385
1	1	SocialSci	1990	'86 - '90	SocialSci	2005	'01 - '05	1374.5858
1	1	SocialSci	1990	'86 - '90	SocialSci	2010	'06 - '10	164.6318
1	1	SocialSci	1990	'86 - '90	STEM-Related	2000	'96 - '00	48.9755
1	1	SocialSci	1990	'86 - '90	STEM-Related	2005	'01 - '05	76.9591
1	1	SocialSci	1990	'86 - '90	STEM-Related	2010	'06 - '10	10.9874
1	1	SocialSci	1995	'91 - '95	Eng	2005	'01 - '05	27.7869
1	1	SocialSci	1995	'91 - '95	LifeSci	2000	'96 - '00	91.2672
1	1	SocialSci	1995	'91 - '95	LifeSci	2005	'01 - '05	126.2967
1	1	SocialSci	1995	'91 - '95	LifeSci	2010	'06 - '10	78.4485
1	1	SocialSci	1995	'91 - '95	MathCompSci	2010	'06 - '10	107.046
1	1	SocialSci	1995	'91 - '95	PhysSci	2000	'96 - '00	29.9312
1	1	SocialSci	1995	'91 - '95	PhysSci	2005	'01 - '05	29.9312
1	1	SocialSci	1995	'91 - '95	SocialSci	1995	'91 - '95	75.3784
[truncated: 92 more rows]
