# Supplementary material for: The bachelor’s to Ph.D. STEM pipeline no longer leaks more women than men: a 30-year analysis
Source: Front Psychol. 2015 Feb 17;6:37. doi: 10.3389/fpsyg.2015.00037 (PMC4331608; doi:10.3389/fpsyg.2015.00037)
Supplement: Supplementary file 2 [file 122519__Data_Sheet_1.ZIP › AnalysisCode/bachelorsPHD/server.R]

# This script accompanies the Frontiers in Psychology manuscript "The Bachelor’s to 
# PhD STEM Pipeline No Longer Leaks More Women Than Men: A 30-Year Analysis," written 
# by David I. Miller and Jonathan Wai. 

# This script will load cleaned datafrom NSF's 2010 National Survey 
# of College Graduates (NSCG) and 2010 Survey of Doctorate Recipients (SDR)
# and generate appropriate graphs (e.g., show BA -> PhD transition rates over time)

# See the script clean.R for how the raw data was cleaned.

#clears workspace
rm(list=ls())

#load packages
library(plyr)
library(dplyr)
library(ggvis)

#load data
NSCG <- read.csv("data/nscg_sums.csv")
SDR  <- read.csv("data/sdr_sums.csv")

#these variables are important for the various formatting and plotting functions
x_vals <- c(1975, 1980, 1985, 1990, 1995, 2000)
x_labels <- c("'71 - '75", "'76 - '80", "'81 - '85", 
              "'86 - '90", "'91 - '95", "'96 - '00")
nCohorts <- length(x_vals)

#helper function for summing weights
sumWgt <- function(df) return(sum(df$weight, na.rm=TRUE)) #reload helper function


#start the Shiny server
shinyServer(function(input, output, clientData, session) {

  #Select NSCG data by BA field of study (and other user-selected options)
  NSCG_subset <- reactive({   
    
    if (is.null(input$fields)) {
      #if no fields have been selected, then return don't filter
      result <- NSCG
    } else {
      #otherwise, filter by field of bachelor's degree
      result <- filter(NSCG, BA_field %in% input$fields)  
    }
    
    #filter by U.S. citzenship?
    if (!input$includeNonCitizens) result <- filter(result, us_citizen==1)
    
    return(result)
  })
  
  #Select SDR data by BA & PHD field of study (and other user-selected options)
  SDR_subset  <- reactive({
    
    if (is.null(input$fields)) {
      #if no fields have been selected, then return don't filter
      result <- SDR
    } else {
      #otherwise, filter by field of bachelor's and PhD degree
      result <- filter(SDR,  BA_field %in% input$fields, HD_field %in% input$fields)
    }
    
    #filter by U.S. citzenship?
    if (!input$includeNonCitizens) result <- filter(result, us_citizen==1)
    
    #filter by time between degrees?
    if (input$equalLength) {
      timeBtwn <- result$HD_5year - as.numeric(as.character(result$BA_5year)) 
      result <- filter(result, timeBtwn <= 10)
    }
    
    return(result)
  })
    
  #calculate persistence rates
  rawRates <- reactive({
    
    #sum by only gender and bachelor's degree cohort
    NSCG_sums <- ddply(NSCG_subset(), .(male, BA_5year), sumWgt)
    SDR_sums  <- ddply(SDR_subset(),  .(male, BA_5year), sumWgt)
    NSCG_sums <- rename(NSCG_sums, c("V1" = "weight")) #give V1 a more meaningful name
    SDR_sums  <- rename(SDR_sums,  c("V1" = "weight")) #give V1 a more meaningful name
    
    #calculate persistence rates
    results <- 100*SDR_sums$weight/NSCG_sums$weight
    results <- matrix(results, ncol = 2) #convert to matrix
    colnames(results) <- c("female","male")  #name the columns
    results <- data.frame(cohort=x_labels, results)
    
    return(results)
  })
  
  
  #adjust values if they attempt to plot beyond the maximum y value
  plotRates <- reactive({
    results <- rawRates()
    yUpper <- function(y) min(y, input$yMax*1.05)
    results$female <- sapply(results$female, yUpper)
    results$male <- sapply(results$male, yUpper)
    return(results)
  })
  
  #output warning text if there's an attempt to plot beyond the max y value.
  output$warningLimits <- renderText({    
    rates <- c(rawRates()$female, rawRates()$male) 
    withinLimits <- sum(rates > input$yMax) == 0
    if (withinLimits) return("")
    return("WARNING: Attempted to plot beyond the maximum y value. 
           Consider increasing the maximum y value.")
  })

  #construct graph
  observe({
    ggvis(plotRates) %>% 
      set_options(width=500) %>%
      layer_lines(  ~cohort, ~male,   stroke:="blue", strokeWidth:=2 ) %>%
      layer_lines(  ~cohort, ~female, stroke:="red",  strokeWidth:=2) %>%
      layer_points( ~cohort, ~male,   stroke:="blue", strokeWidth:=2, fill:= "blue") %>%
      layer_points( ~cohort, ~female, stroke:="red",  strokeWidth:=2, fill:= "red") %>%
      layer_text(x_labels[1], ~male[1]+0.3,   text := "Men",   fontSize:=18, font:="Arial", fill:="blue") %>%
      layer_text(x_labels[1], ~female[1]-0.3, text := "Women", fontSize:=18, font:="Arial", fill:="red") %>%
      scale_numeric("y",  domain=c(0,input$yMax), override=TRUE) %>%
      add_axis("x", title="Year of Bachelor's Degree", title_offset=55, 
               grid=FALSE, tick_size_end=0,
               properties = axis_props(title = list(fontSize=25),
                                       labels = list(fontSize=17))) %>%
      add_axis("y", title="Earned PhD in Selected Fields (%)", title_offset=60, grid=FALSE, 
               tick_size_end=0, ticks=7, properties = axis_props(title = list(fontSize=25),
                                                                 labels = list(fontSize=15))) %>%
      add_axis("x", orient = "top", title="", grid=FALSE, tick_size_major=0, 
               properties = axis_props(labels=list(fontSize=0))) %>%
      add_axis("y", orient = "right", title="", grid=FALSE, ticks=0, tick_size_major=0) %>%
      bind_shiny("ggvisPlot")
  })
})
