# Supplementary material for: The bachelor’s to Ph.D. STEM pipeline no longer leaks more women than men: a 30-year analysis
Source: Front Psychol. 2015 Feb 17;6:37. doi: 10.3389/fpsyg.2015.00037 (PMC4331608; doi:10.3389/fpsyg.2015.00037)
Supplement: Supplementary file 2 [file 122519__Data_Sheet_1.ZIP › AnalysisCode/bachelorsPHD/ui.R]

# This script accompanies the Frontiers in Psychology manuscript "The Bachelor’s to 
# PhD STEM Pipeline No Longer Leaks More Women Than Men: A 30-Year Analysis," written 
# by David I. Miller and Jonathan Wai. 

#This file is responsible for specifying the layout of the Shiny app

#load library for ggvisOutput function
library(ggvis)

#warning text for selecting non-U.S. citizens
warnCitizen <- 'CAUTION: You have selected to include non-U.S. citizens.
            As we explain in the manuscript (section 2.5), we restricted analyses 
            to U.S. citizens because, "the high proportion of international students 
            among U.S. PhD earners, but not bachelor’s degree earners, could have 
            artificially inflated estimates of persistence rates (Xie & Killewald, 2012)."
            Interpret these above results with that consideration in mind.'

#warning text for not selecting any fields
warnFields <- 'WARNING: You haven’t selected any field! Select at least one field.'

#note about controling the length of time after the bachelor's
noteEqualLength <- "NOTE: As discussed in the manuscript (section 2.6), one concern about 
using retrospective longitudinal methods was that cohort was confounded with
the length of time after the bachelor’s degree. The estimates shown above control for 
this confound by comparing persistence rates over time using the same length of 
time after the bachelor’s degree. For instance, it compares persistence rates for 
the 1986–1990 cohort based on PhDs earned by 2000 with the persistence rates for 
the 1996–2000 cohort based on PhDs earned by 2010."

shinyUI(navbarPage("Bachelor's -> PhD rates",
                   
  tabPanel("Introduction",
           #Include our custom CSS 
           #Adapted from here: https://github.com/rstudio/shiny-examples/blob/master/063-superzip-example/ui.R
           tags$head(includeCSS("style.css")),
           #include HTML of the introduction tab
           includeHTML("introduction.html")), 
  
  tabPanel("Results",
           sidebarLayout(
             sidebarPanel(width=3,
                          checkboxGroupInput("fields", label=h4("Plot combined persistance in selected fields"),
                                             choices = list("Engineering"           = "Eng",
                                                            "Life science"          = "LifeSci",
                                                            "Math/computer science" = "MathCompSci",
                                                            "Physical science"      = "PhysSci",
                                                            "Social science"        = "SocialSci"),
                                             selected = c("Eng","MathCompSci","PhysSci")),
                          
                          br(),h4("Other options"),
                          numericInput("yMax", label = "Maximum y value", value=6,
                                       min=2, max=20, step=2),
                          checkboxInput(inputId = "includeNonCitizens", 
                                        label = "Include non-U.S. citizens?",
                                        value = FALSE),
                          checkboxInput(inputId = "equalLength", 
                                        label = "Same length of time after bachelor's?",
                                        value = FALSE)

             ),
             
             mainPanel(conditionalPanel(condition="input.fields.length==0",
                                        span(warnFields, style="color:red")),
                       conditionalPanel(condition="input.fields.length!=0",
                                        ggvisOutput("ggvisPlot"),
                                        span(textOutput("warningLimits"), style="color:red"),
                                        conditionalPanel(condition="input.includeNonCitizens==true",
                                                         span(br(), warnCitizen, style="color:red")),
                                        conditionalPanel(condition="input.equalLength==true",
                                                         span(br(), noteEqualLength))
                                        ),
                       br(),br()
                       )
           )
  )
))
