# Supplementary material for: The bachelor’s to Ph.D. STEM pipeline no longer leaks more women than men: a 30-year analysis
Source: Front Psychol. 2015 Feb 17;6:37. doi: 10.3389/fpsyg.2015.00037 (PMC4331608; doi:10.3389/fpsyg.2015.00037)
Supplement: Supplementary file 2 [file 122519__Data_Sheet_1.ZIP › AnalysisCode/clean.R]

# This script accompanies the Frontiers in Psychology manuscript "The Bachelor’s to 
# PhD STEM Pipeline No Longer Leaks More Women Than Men: A 30-Year Analysis," written 
# by David I. Miller and Jonathan Wai. 

# This script will load in raw data from NSF's 2010 National Survey of
# College Graduates (NSCG) and 2010 Survey of Doctorate Recipients (SDR)
# and pre-process the data for further analysis (e.g., delete unused variables,
# make the variable labels and names more meaningful, make sums by cohort).

# These data can be downloaded here: http://sestat.nsf.gov/datadownload/

# To repeat this script, download the appropriate data files, unzip them,
# and change the directory locations in the setwd function call (line 23)


#clear workspace
rm(list=ls())

#load packages and set working directory
library(foreign)
library(plyr)
library(dplyr)
setwd("~/Manuscripts/bachelorsPHD/Rscripts/")

#load raw data
SDR_raw  <- read.xport("raw_data/EPSD10.XPT")
NSCG_raw <- read.xport("raw_data/ECG10.XPT")

#replace empty values with missing values
SDR_replace <- which(SDR_raw=="", arr.ind=T)
NSCG_replace <- which(NSCG_raw=="", arr.ind=T)
SDR_raw[SDR_replace]   <- NA
NSCG_raw[NSCG_replace] <- NA

#re-factor the factor variables so that empty values
#are no longer counted as a factor level
refactor <- function (var) {
  if (is.factor(var)) return(factor(var))
  return (var)
}
NSCG_raw <- data.frame(lapply(NSCG_raw, refactor))
SDR_raw <- data.frame(lapply(SDR_raw, refactor))

######################
##  NSCG meta-data  ## 
######################

#REFID   = id number
#WTSURVY = survey weight
#GENDER  = gender
#CTZUSIN = U.S. citzenship
#NBAMEMG = field of bachelor's degree
#BAYR    = year of earning bachelor's
 
#names for the NBAMEMG variable
field_names <- c("MathCompSci", 
                 "LifeSci",
                 "PhysSci",
                 "SocialSci",
                 "Eng",
                 "STEM-Related",
                 "Non-STEM")

###########################
##  NSCG pre-processing  ## 
###########################

#only keep these variables for the NSCG dataset
keepNSCG <- c("REFID"  , "WTSURVY", "GENDER" , "CTZUSIN", 
              "NBAMEMG", "BAYR")
NSCG <- NSCG_raw[keepNSCG]

#make variable values more meaningful. create dummy codes and re-assign labels.
NSCG$GENDER  <- 1*(NSCG$GENDER=="M")  #dummy code for being male
NSCG$CTZUSIN <- 1*(NSCG$CTZUSIN=="Y") #dummy code for being U.S. citizen
levels(NSCG$NBAMEMG) <- field_names   #re-asssign labels for field of major

#make variable names more meaningful
NSCG <- rename(NSCG, c("REFID"   = "id", 
                       "WTSURVY" = "weight", 
                       "GENDER"  = "male", 
                       "CTZUSIN" = "us_citizen",
                       "NBAMEMG" = "BA_field", 
                       "BAYR"    = "BA_year"))

#####################
##  SDR meta-data  ## 
#####################

#REFID   = id number
#WTSURVY = survey weight
#GENDER  = gender
#CTZUSIN = U.S. citzenship
#NBAMEMG = field of bachelor's degree
#NDGMEMG = field of PhD degree

#SDR meta-data is the same as NSCG meta-data, except for the year
#of degree receipt

#BA03Y5P = year of earning bachelor's in 5-year increments (e.g., 1981-1985, 1986-1990, etc.) 
#HD03Y5P = year of earning highest degree in 5-year increments

#The NSCG year variables need to be reformatted to match this format.

#NOTE: By design, the SDR only includes individuals who have earned PhDs in the U.S.

##########################
##  SDR pre-processing  ## 
##########################

#only keep these variables for the NSCG dataset
keepSDR <-  c("REFID"  , "WTSURVY", "GENDER" , "CTZUSIN", 
              "NBAMEMG", "BA03Y5P", "NDGMEMG", "HD03Y5P")
SDR <- SDR_raw[keepSDR]

#re-assign, bachelor's field = "Other categories" to be "Non-STEM"
replace <- SDR$NBAMEMG=="9" & !is.na(SDR$NBAMEMG)
SDR[replace, "NBAMEMG"] <- "7"
SDR$NBAMEMG <- factor(SDR$NBAMEMG) #get rid off "9" category

#make variable values more meaningful. create dummy codes and re-assign labels.
SDR$GENDER  <- 1*(SDR$GENDER=="M")  #dummy code for being male
SDR$CTZUSIN <- 1*(SDR$CTZUSIN=="Y") #dummy code for being U.S. citizen
levels(SDR$NBAMEMG) <- field_names  #re-asssign labels for field of major
levels(SDR$NDGMEMG) <- field_names  #re-asssign labels for field of major

#make variable names more meaningful
SDR <- rename(SDR, c("REFID"   = "id", 
                     "WTSURVY" = "weight", 
                     "GENDER"  = "male", 
                     "CTZUSIN" = "us_citizen",
                     "NBAMEMG" = "BA_field", 
                     "BA03Y5P" = "BA_5year",
                     "NDGMEMG" = "HD_field",
                     "HD03Y5P" = "HD_5year"))

##########################################################
##  Pre-processing of year of degree receipt variables  ## 
##########################################################

#create 5-year variables for NSCG
NSCG$BA_5year <- ceiling(NSCG$BA_year/5)*5

#recode variables for SDR
SDR[SDR$BA_5year==9998, "BA_5year"] <- NA   #recode 9998 as missing
SDR[SDR$HD_5year==2006, "HD_5year"] <- 2010 #recode 2006 as 2010

#create labels for the five-year intervals (e.g., 1970 = "'66 - '70")
#but first create a helper function
yearLabel <- function(x)  { 
  if (is.na(x)) return(NA)
  return(sprintf("'%02.0f - '%02.0f", (x-4)%%100, x%%100 ))
}
SDR$BA_5year_label <- factor(sapply(SDR$BA_5year, yearLabel))
SDR$HD_5year_label <- factor(sapply(SDR$HD_5year, yearLabel))
NSCG$BA_5year_label <- factor(sapply(NSCG$BA_5year, yearLabel))

#write cleaned data files
dir.create("cleaned_data", showWarnings=FALSE)
write.csv(SDR,  "cleaned_data/sdr_cleaned.csv",  row.names=FALSE)
write.csv(NSCG, "cleaned_data/nscg_cleaned.csv", row.names=FALSE)

#############################################
##  Make summary files for website to use  ## 
#############################################

#clear the workspace and work only from the cleaned data files now
rm(list=ls())
SDR  <- read.csv("cleaned_data/sdr_cleaned.csv")
NSCG <- read.csv("cleaned_data/nscg_cleaned.csv")

#helper function for summing weights
sumWgt <- function(df) return(sum(df$weight, na.rm=TRUE))

#sum by weights by STEM fields, cohorts, gender, and U.S. citizenship
NSCG_sums <- ddply(NSCG, .(us_citizen, male, BA_field, BA_5year, BA_5year_label), sumWgt)
SDR_sums  <- ddply(SDR,  .(us_citizen, male, BA_field, BA_5year, BA_5year_label, 
                                 HD_field, HD_5year, HD_5year_label), sumWgt)

#give the V1 variables more meaningful name
NSCG_sums <- rename(NSCG_sums, c("V1" = "weight"))
SDR_sums  <- rename(SDR_sums,  c("V1" = "weight"))
                   
#select the appropriate cohorts for these sums
x_vals <- c(1975, 1980, 1985, 1990, 1995, 2000)
NSCG_sums <- subset(NSCG_sums, BA_5year %in% x_vals)
SDR_sums  <- subset(SDR_sums, BA_5year %in% x_vals)

#write data files containing the sums
write.csv(SDR_sums,  "cleaned_data/sdr_sums.csv",  row.names=FALSE)
write.csv(NSCG_sums, "cleaned_data/nscg_sums.csv", row.names=FALSE)

#these data files are the only ones that the website needs 
#to calculate persistence rates

########################################
##  Estimate pSTEM persistence rates  ## 
########################################

#clear the workspace and work only from the data files with sums now
rm(list=ls())
SDR_sums  <- read.csv("cleaned_data/sdr_sums.csv")
NSCG_sums <- read.csv("cleaned_data/nscg_sums.csv")
sumWgt <- function(df) return(sum(df$weight, na.rm=TRUE)) #reload helper function

#select appropriate individuals (U.S. citizens in pSTEM fields)
pSTEM <- c("Eng", "MathCompSci", "PhysSci")
NSCG_pSTEM <- filter(NSCG_sums, BA_field %in% pSTEM, us_citizen==1)
SDR_pSTEM  <- filter(SDR_sums,  BA_field %in% pSTEM, HD_field %in% pSTEM, us_citizen==1)

#sum by only gender and bachelor's degree cohort
NSCG_pSTEM <- ddply(NSCG_pSTEM, .(male, BA_5year, BA_5year_label), sumWgt)
SDR_pSTEM  <- ddply(SDR_pSTEM, .(male, BA_5year, BA_5year_label), sumWgt)
NSCG_pSTEM <- rename(NSCG_pSTEM, c("V1" = "weight")) #give V1 a more meaningful name
SDR_pSTEM  <- rename(SDR_pSTEM,  c("V1" = "weight")) #give V1 a more meaningful name

#calculate persistence rates
pSTEM_rates <- 100*SDR_pSTEM$weight/NSCG_pSTEM$weight
pSTEM_rates <- matrix(pSTEM_rates, ncol = 2) #convert to matrix
colnames(pSTEM_rates) <- c("female","male")  #name the columns

#let's format the results a bit
cohort_labels <- c("'71 - '75", "'76 - '80", "'81 - '85", 
                   "'86 - '90", "'91 - '95", "'96 - '00")
pSTEM_rates <- data.frame(cohort=cohort_labels, pSTEM_rates)
print(pSTEM_rates)   #view estimates
