# Supplementary material for: The bachelor’s to Ph.D. STEM pipeline no longer leaks more women than men: a 30-year analysis
Source: Front Psychol. 2015 Feb 17;6:37. doi: 10.3389/fpsyg.2015.00037 (PMC4331608; doi:10.3389/fpsyg.2015.00037)
Supplement: Supplementary file 2 [file 122519__Data_Sheet_1.ZIP › AnalysisCode/readme.txt]

These files accompany the Frontiers in Psychology manuscript "The Bachelor’s to 
PhD STEM Pipeline No Longer Leaks More Women Than Men: A 30-Year Analysis," written 
by David I. Miller and Jonathan Wai. 

The clean.R file is a R script that will load in raw data from NSF's 2010 National 
Survey of College Graduates (NSCG) and 2010 Survey of Doctorate Recipients (SDR)
and pre-process the data for further analysis (e.g., delete unused variables,
make the variable labels and names more meaningful, make sums by cohort).

The bachelorsPHD folder contains code that created the interactive website
at this URL: https://d-miller.shinyapps.io/bachelorsPHD/. This website was
created using the Shiny package for R; see http://shiny.rstudio.com/.
Data for this website was prepared by the clean.R script.
